# Supplementary material for: Label-Free Quantitative Proteomics Unravel the Impacts of Salt Stress on Dendrobium huoshanense
Source: Front Plant Sci. 2022 May 12;13:874579. doi: 10.3389/fpls.2022.874579 (PMC9134114; doi:10.3389/fpls.2022.874579)
Supplement: Supplementary Table 1 — The TPM values and annotations of differentially expressed proteins between CK and NaCl treatment groups. [file Table_1.XLS]

## Sheet: Table_1
Protein	Description	Gene	Na_3_19_4_1	Na_3_19_4_2	Na_3_19_4_3	C_3_18_1_1	C_3_18_1_2	C_3_18_1_3	Na_3_19_4.vs.C_3_18_1 FC	Na_3_19_4.vs.C_3_18_1 Pvalue	Na_3_19_4.vs.C_3_18_1 log2FC	Na_3_19_4.vs.C_3_18_1 Sig	Na_3_19_4.vs.C_3_18_1 UP.DOWN	GO_NUM	GO_Description	KEGG_Description	KEGG_EC	KEGG_ko	COG_Function_Description	COG_Function_Class	COG_Class_Description	IPR_Term
Dhu000002676	locus=Chr2:6640038:6646276:- [translate_table: standard]	-	5.15789e+09	5.13486e+09	5.0482e+09	6.96831e+09	6.89694e+09	6.95372e+09	0.736874	1.35849e-06	-0.44051	Nonsignificant	None	3	Molecular Function:magnesium ion binding (GO:0000287),Biological Process:carbon fixation (GO:0015977),Molecular Function:ribulose-bisphosphate carboxylase activity (GO:0016984)	ribulose-bisphosphate carboxylase large chain	4.1.1.39	ko00630 Glyoxylate and dicarboxylate metabolism ko00710 Carbon fixation in photosynthetic organisms ko01100 Metabolic pathways ko01200 Carbon metabolism	Ribulose 1,5-bisphosphate carboxylase, large subunit, or a RuBisCO-like protein	G	Carbohydrate transport and metabolism ;	IPR000685 [Ribulose bisphosphate carboxylase, large subunit, C-terminal] ; IPR017443[Ribulose bisphosphate carboxylase, large subunit, ferrodoxin-like N-terminal]
Dhu000026514	locus=Chr6:868044:879808:- [translate_table: standard]	-	2.52564e+08	2.51583e+08	2.57516e+08	2.06822e+08	2.3297e+08	2.36917e+08	1.12554	0.0422332	0.170617	Nonsignificant	None	3	Molecular Function:ATP binding (GO:0005524),Biological Process:proton transport (GO:0015992),Biological Process:ATP metabolic process (GO:0046034)	V-type H+-transporting ATPase subunit A	3.6.3.14	ko00190 Oxidative phosphorylation ko01100 Metabolic pathways ko04145 Phagosome	Archaeal/vacuolar-type H+-ATPase catalytic subunit A/Vma1	C	Energy production and conversion ;	IPR000194 [ATPase, F1/V1/A1 complex, alpha/beta subunit, nucleotide-binding domain] ; IPR004100[ATPase, F1/V1/A1 complex, alpha/beta subunit, N-terminal domain] ; IPR022878[V-type ATP synthase catalytic alpha chain] ; IPR031686[ATPsynthase alpha/beta subunit, N-terminal extension]
Dhu000013783	locus=Chr19:38448654:38452208:- [translate_table: standard]	-	3.14164e+08	3.10353e+08	3.17678e+08	3.41641e+08	3.57988e+08	3.45448e+08	0.901555	0.0030902	-0.149512	Nonsignificant	None	4	Molecular Function:ATP binding (GO:0005524),Biological Process:protein folding (GO:0006457),Biological Process:response to stress (GO:0006950),Molecular Function:unfolded protein binding (GO:0051082)	molecular chaperone HtpG	--	ko04141 Protein processing in endoplasmic reticulum ko04626 Plant-pathogen interaction	Molecular chaperone, HSP90 family	O	Posttranslational modification, protein turnover, chaperones ;	IPR001404 [Heat shock protein Hsp90 family] ; IPR003594[Histidine kinase-like ATPase, C-terminal domain] ; IPR020575[Heat shock protein Hsp90, N-terminal]
Dhu000027323	locus=Chr18:32007995:32026130:+ [translate_table: standard]	-	1.53405e+08	1.49941e+08	1.45823e+08	1.84069e+08	1.95248e+08	1.9485e+08	0.782298	0.000616562	-0.354209	Nonsignificant	None	3	Molecular Function:glycine dehydrogenase (decarboxylating) activity (GO:0004375),Biological Process:glycine catabolic process (GO:0006546),Biological Process:oxidation-reduction process (GO:0055114)	glycine dehydrogenase	1.4.4.2	ko00260 Glycine, serine and threonine metabolism ko00630 Glyoxylate and dicarboxylate metabolism ko01100 Metabolic pathways ko01110 Biosynthesis of secondary metabolites ko01200 Carbon metabolism	Glycine cleavage system protein P (pyridoxal-binding), C-terminal domain	E	Amino acid transport and metabolism ;	IPR020581 [Glycine cleavage system P protein]
Dhu000000562	locus=Chr19:17897462:17901381:+ [translate_table: standard]	-	1.00344e+09	9.957e+08	1.03263e+09	7.77206e+08	7.78618e+08	7.90898e+08	1.29192	4.5773e-05	0.369513	Nonsignificant	None	1	Molecular Function:ATP binding (GO:0005524)	--	--	--	Ribulose bisphosphate carboxylase small subunit	G	Carbohydrate transport and metabolism ;	IPR003959 [ATPase, AAA-type, core]
Dhu000015988	locus=Chr19:17387995:17391889:+ [translate_table: standard]	-	1.60634e+07	1.43023e+07	1.26042e+07	1.27467e+07	1.28898e+07	1.07178e+07	1.18198	0.145037	0.241201	Nonsignificant	None	1	Molecular Function:ATP binding (GO:0005524)	--	--	--	Ribulose bisphosphate carboxylase small subunit	G	Carbohydrate transport and metabolism ;	IPR003959 [ATPase, AAA-type, core]
Dhu000014644	locus=Chr17:13848734:13866979:- [translate_table: standard]	-	8.07781e+07	8.58535e+07	8.571e+07	1.32947e+08	1.2709e+08	1.36006e+08	0.637158	0.000102707	-0.650277	Nonsignificant	None	3	Biological Process:tricarboxylic acid cycle (GO:0006099),Molecular Function:phosphoenolpyruvate carboxylase activity (GO:0008964),Biological Process:carbon fixation (GO:0015977)	phosphoenolpyruvate carboxylase	4.1.1.31	ko00620 Pyruvate metabolism ko00710 Carbon fixation in photosynthetic organisms ko01100 Metabolic pathways ko01200 Carbon metabolism	Phosphoenolpyruvate carboxylase	C	Energy production and conversion ;	IPR021135 [Phosphoenolpyruvate carboxylase]
Dhu000020860	locus=Chr15:79879510:79883080:+ [translate_table: standard]	-	2.91519e+08	2.98984e+08	2.99005e+08	2.84781e+08	2.82285e+08	2.91335e+08	1.03624	0.04769	0.0513544	Nonsignificant	None	4	Molecular Function:protein binding (GO:0005515),Molecular Function:oxidoreductase activity (GO:0016491),Molecular Function:metal ion binding (GO:0046872),Biological Process:oxidation-reduction process (GO:0055114)	linoleate 9S-lipoxygenase	1.13.11.58	ko00591 Linoleic acid metabolism	--	--	--	IPR000907 [Lipoxygenase] ; IPR001024[PLAT/LH2 domain] ; IPR001246[Lipoxygenase, plant] ; IPR013819[Lipoxygenase, C-terminal]
Dhu000017822	locus=Chr18:39559504:39563813:+ [translate_table: standard]	-	1.58896e+08	1.63165e+08	1.65238e+08	2.05736e+08	2.0916e+08	2.15769e+08	0.772673	0.00016413	-0.372071	Nonsignificant	None	3	Molecular Function:metalloendopeptidase activity (GO:0004222),Molecular Function:ATP binding (GO:0005524),Biological Process:proteolysis (GO:0006508)	cell division protease FtsH	3.4.24.-	--	ATP-dependent Zn proteases	O	Posttranslational modification, protein turnover, chaperones ;	IPR000642 [Peptidase M41] ; IPR003593[AAA+ ATPase domain] ; IPR003959[ATPase, AAA-type, core]
Dhu000015152	locus=Chr15:82391998:82395565:- [translate_table: standard]	-	5.39398e+06	5.27194e+06	5.16784e+06	2.386e+06	2.43096e+06	2.84418e+06	2.06676	6.94167e-05	1.04737	Nonsignificant	None	4	Molecular Function:protein binding (GO:0005515),Molecular Function:oxidoreductase activity (GO:0016491),Molecular Function:metal ion binding (GO:0046872),Biological Process:oxidation-reduction process (GO:0055114)	linoleate 9S-lipoxygenase	1.13.11.58	ko00591 Linoleic acid metabolism	--	--	--	IPR000907 [Lipoxygenase] ; IPR001024[PLAT/LH2 domain] ; IPR001246[Lipoxygenase, plant] ; IPR013819[Lipoxygenase, C-terminal]
Dhu000001557	locus=Chr11:18889818:18916682:+ [translate_table: standard]	-	4.66412e+08	4.71627e+08	4.7438e+08	2.81591e+08	2.79211e+08	2.77488e+08	1.68488	2.11039e-07	0.752646	Nonsignificant	None	--	--	heat shock 70kDa protein 1/2/6/8	--	ko03040 Spliceosome ko04141 Protein processing in endoplasmic reticulum ko04144 Endocytosis	Molecular chaperone DnaK (HSP70)	O	Posttranslational modification, protein turnover, chaperones ;	IPR013126 [Heat shock protein 70 family]
Dhu000003358	locus=Chr1:11956258:11959301:+ [translate_table: standard]	-	6.97039e+08	7.22845e+08	6.96342e+08	5.62031e+08	5.80934e+08	5.8249e+08	1.22647	0.000283174	0.294518	Nonsignificant	None	3	Molecular Function:ATP binding (GO:0005524),Cellular Component:cytoplasm (GO:0005737),Biological Process:protein refolding (GO:0042026)	--	--	--	Chaperonin GroEL (HSP60 family)	O	Posttranslational modification, protein turnover, chaperones ;	IPR001844 [Chaperonin Cpn60] ; IPR002423[Chaperonin Cpn60/TCP-1 family]
Dhu000006382	locus=Chr14:54487069:54499770:+ [translate_table: standard]	-	1.43616e+08	1.46763e+08	1.4712e+08	1.33158e+08	1.39687e+08	1.42405e+08	1.05358	0.0664253	0.0753041	Nonsignificant	None	4	Molecular Function:ATP binding (GO:0005524),Biological Process:protein folding (GO:0006457),Biological Process:response to stress (GO:0006950),Molecular Function:unfolded protein binding (GO:0051082)	heat shock protein 90kDa beta	--	ko04141 Protein processing in endoplasmic reticulum ko04626 Plant-pathogen interaction	Molecular chaperone, HSP90 family	O	Posttranslational modification, protein turnover, chaperones ;	IPR001404 [Heat shock protein Hsp90 family] ; IPR003594[Histidine kinase-like ATPase, C-terminal domain] ; IPR020575[Heat shock protein Hsp90, N-terminal]
Dhu000011735	locus=Chr15:3030744:3033790:- [translate_table: standard]	-	1.06392e+08	1.0996e+08	1.05957e+08	1.11744e+08	1.19919e+08	1.19481e+08	0.917882	0.0308877	-0.12362	Nonsignificant	None	2	Molecular Function:GTPase activity (GO:0003924),Molecular Function:GTP binding (GO:0005525)	--	--	--	Translation elongation factor EF-G, a GTPase	J	Translation, ribosomal structure and biogenesis ;	IPR000640 [Translation elongation factor EFG, V domain] ; IPR000795[Transcription factor, GTP-binding domain] ; IPR004161[Translation elongation factor EFTu-like, domain 2] ; IPR005517[Translation elongation factor EFG/EF2, domain IV] ; IPR009022[Elongation factor G, III-V domain]
Dhu000010165	locus=Chr16:7683366:7697932:+ [translate_table: standard]	-	1.37716e+08	1.26578e+08	1.30161e+08	8.16841e+07	8.50054e+07	8.58235e+07	1.56212	0.000176854	0.643507	Nonsignificant	None	3	Molecular Function:ATP binding (GO:0005524),Cellular Component:cytoplasm (GO:0005737),Biological Process:protein refolding (GO:0042026)	chaperonin GroEL	--	ko03018 RNA degradation	Chaperonin GroEL (HSP60 family)	O	Posttranslational modification, protein turnover, chaperones ;	IPR001844 [Chaperonin Cpn60] ; IPR002423[Chaperonin Cpn60/TCP-1 family]
Dhu000022563	locus=Chr4:32779837:32783896:- [translate_table: standard]	-	1.37873e+08	1.50419e+08	1.46273e+08	8.45081e+07	8.42705e+07	8.06613e+07	1.74216	9.27061e-05	0.800881	Nonsignificant	None	4	Molecular Function:5-methyltetrahydropteroyltriglutamate-homocysteine S-methyltransferase activity (GO:0003871),Molecular Function:zinc ion binding (GO:0008270),Biological Process:cellular amino acid biosynthetic process (GO:0008652),Biological Process:methionine biosynthetic process (GO:0009086)	5-methyltetrahydropteroyltriglutamate--homocysteine methyltransferase	2.1.1.14	ko00270 Cysteine and methionine metabolism ko00450 Selenocompound metabolism ko01100 Metabolic pathways ko01110 Biosynthesis of secondary metabolites ko01230 Biosynthesis of amino acids	Methionine synthase II (cobalamin-independent)	E	Amino acid transport and metabolism ;	IPR002629 [Cobalamin-independent methionine synthase MetE, C-terminal/archaeal] ; IPR013215[Cobalamin-independent methionine synthase MetE, N-terminal]
Dhu000027773	locus=Chr16:82890640:82927525:- [translate_table: standard]	-	5.07899e+07	4.98812e+07	4.88087e+07	8.67213e+07	8.97036e+07	8.64947e+07	0.568538	5.6894e-06	-0.814671	Nonsignificant	None	5	Molecular Function:structural molecule activity (GO:0005198),Biological Process:intracellular protein transport (GO:0006886),Biological Process:vesicle-mediated transport (GO:0016192),Cellular Component:clathrin coat of trans-Golgi network vesicle (GO:0030130),Cellular Component:clathrin coat of coated pit (GO:0030132)	clathrin heavy chain	--	ko04144 Endocytosis	--	--	--	IPR000547 [Clathrin, heavy chain/VPS, 7-fold repeat] ; IPR015348[Clathrin, heavy chain, linker, core motif] ; IPR022365[Clathrin, heavy chain, propeller repeat]
Dhu000013937	locus=Chr6:4689187:4690942:+ [translate_table: standard]	-	1.27689e+08	1.30487e+08	1.2758e+08	2.68477e+08	2.6438e+08	2.69844e+08	0.480572	2.08163e-07	-1.05718	Nonsignificant	None	3	Molecular Function:iron ion binding (GO:0005506),Molecular Function:heme binding (GO:0020037),Biological Process:oxidation-reduction process (GO:0055114)	hydroperoxide dehydratase	4.2.1.92	ko00592 alpha-Linolenic acid metabolism ko01100 Metabolic pathways ko01110 Biosynthesis of secondary metabolites	Cytochrome P450	QV	Secondary metabolites biosynthesis, transport and catabolism ; Defense mechanisms ;	IPR001128 [Cytochrome P450]
Dhu000020842	locus=Chr18:75009852:75019678:+ [translate_table: standard]	-	9.3317e+06	9.38717e+06	1.02513e+07	6.65729e+06	8.02389e+06	8.25028e+06	1.26334	0.025549	0.337239	Nonsignificant	None	1	Molecular Function:ATP binding (GO:0005524)	transitional endoplasmic reticulum ATPase	--	ko04141 Protein processing in endoplasmic reticulum	ATP-dependent 26S proteasome regulatory subunit	O	Posttranslational modification, protein turnover, chaperones ;	IPR003338 [CDC48, N-terminal subdomain] ; IPR003593[AAA+ ATPase domain] ; IPR003959[ATPase, AAA-type, core] ; IPR004201[CDC48, domain 2]
Dhu000026525	locus=Chr19:103551413:103558779:- [translate_table: standard]	-	2.22949e+07	1.99755e+07	2.1443e+07	3.50696e+07	3.50733e+07	3.26044e+07	0.620098	0.00025808	-0.689431	Nonsignificant	None	4	Cellular Component:phosphopyruvate hydratase complex (GO:0000015),Molecular Function:magnesium ion binding (GO:0000287),Molecular Function:phosphopyruvate hydratase activity (GO:0004634),Biological Process:glycolytic process (GO:0006096)	enolase	4.2.1.11	ko00010 Glycolysis / Gluconeogenesis ko01100 Metabolic pathways ko01110 Biosynthesis of secondary metabolites ko01200 Carbon metabolism ko01230 Biosynthesis of amino acids ko03018 RNA degradation	Enolase	G	Carbohydrate transport and metabolism ;	IPR000941 [Enolase] ; IPR020810[Enolase, C-terminal TIM barrel domain] ; IPR020811[Enolase, N-terminal]
Dhu000023173	locus=Chr8:37984822:38005010:- [translate_table: standard]	-	7.2298e+07	8.10149e+07	7.79139e+07	4.37399e+07	4.73167e+07	4.36302e+07	1.71677	0.000338221	0.7797	Nonsignificant	None	--	--	heat shock 70kDa protein 4	--		Molecular chaperone DnaK (HSP70)	O	Posttranslational modification, protein turnover, chaperones ;	IPR013126 [Heat shock protein 70 family]
Dhu000021108	locus=Chr7:45828202:45836842:- [translate_table: standard]	-	6.63028e+08	6.53105e+08	6.31925e+08	6.72609e+08	7.19903e+08	7.27052e+08	0.919085	0.042027	-0.12173	Nonsignificant	None	4	Molecular Function:catalase activity (GO:0004096),Biological Process:response to oxidative stress (GO:0006979),Molecular Function:heme binding (GO:0020037),Biological Process:oxidation-reduction process (GO:0055114)	catalase	1.11.1.6	ko00380 Tryptophan metabolism ko00630 Glyoxylate and dicarboxylate metabolism ko01110 Biosynthesis of secondary metabolites ko01200 Carbon metabolism ko04016 MAPK signaling pathway - plant ko04146 Peroxisome	Catalase	P	Inorganic ion transport and metabolism ;	IPR010582 [Catalase immune-responsive domain] ; IPR011614[Catalase core domain] ; IPR018028[Catalase, mono-functional, haem-containing]
Dhu000027168	locus=Chr2:32999023:33004876:- [translate_table: standard]	-	6.80625e+08	6.831e+08	6.90247e+08	5.62503e+08	5.895e+08	5.77278e+08	1.18776	0.00020163	0.248244	Nonsignificant	None	2	Molecular Function:phosphoglycerate kinase activity (GO:0004618),Biological Process:glycolytic process (GO:0006096)	phosphoglycerate kinase	2.7.2.3	ko00010 Glycolysis / Gluconeogenesis ko00710 Carbon fixation in photosynthetic organisms ko01100 Metabolic pathways ko01110 Biosynthesis of secondary metabolites ko01200 Carbon metabolism ko01230 Biosynthesis of amino acids	3-phosphoglycerate kinase	G	Carbohydrate transport and metabolism ;	IPR001576 [Phosphoglycerate kinase]
Dhu000002633	locus=Chr1:12245367:12258152:- [translate_table: standard]	-	6.46849e+07	6.60543e+07	6.77475e+07	6.58706e+07	7.75604e+07	7.35089e+07	0.914938	0.157253	-0.128254	Nonsignificant	None	1	Molecular Function:ATP binding (GO:0005524)	transitional endoplasmic reticulum ATPase	--	ko04141 Protein processing in endoplasmic reticulum	ATP-dependent 26S proteasome regulatory subunit	O	Posttranslational modification, protein turnover, chaperones ;	IPR003338 [CDC48, N-terminal subdomain] ; IPR003593[AAA+ ATPase domain] ; IPR003959[ATPase, AAA-type, core] ; IPR004201[CDC48, domain 2]
Dhu000006927	locus=Chr13:24532530:24548148:- [translate_table: standard]	-	7.78374e+08	7.83352e+08	7.75029e+08	5.63587e+08	5.78487e+08	5.82961e+08	1.35461	5.55775e-06	0.437881	Nonsignificant	None	1	Biological Process:oxidation-reduction process (GO:0055114)	glyceraldehyde-3-phosphate dehydrogenase (NADP+) (phosphorylating)	1.2.1.13	ko00710 Carbon fixation in photosynthetic organisms ko01100 Metabolic pathways ko01200 Carbon metabolism	Glyceraldehyde-3-phosphate dehydrogenase/erythrose-4-phosphate dehydrogenase	G	Carbohydrate transport and metabolism ;	IPR020828 [Glyceraldehyde 3-phosphate dehydrogenase, NAD(P) binding domain] ; IPR020829[Glyceraldehyde 3-phosphate dehydrogenase, catalytic domain] ; IPR020831[Glyceraldehyde/Erythrose phosphate dehydrogenase family]
Dhu000015492	locus=Chr19:104003246:104010569:+ [translate_table: standard]	-	3.99142e+08	4.0325e+08	4.09206e+08	2.15704e+08	2.36402e+08	2.26048e+08	1.78661	1.1637e-05	0.837227	Nonsignificant	None	4	Cellular Component:phosphopyruvate hydratase complex (GO:0000015),Molecular Function:magnesium ion binding (GO:0000287),Molecular Function:phosphopyruvate hydratase activity (GO:0004634),Biological Process:glycolytic process (GO:0006096)	enolase	4.2.1.11	ko00010 Glycolysis / Gluconeogenesis ko01100 Metabolic pathways ko01110 Biosynthesis of secondary metabolites ko01200 Carbon metabolism ko01230 Biosynthesis of amino acids ko03018 RNA degradation	Enolase	G	Carbohydrate transport and metabolism ;	IPR000941 [Enolase] ; IPR020810[Enolase, C-terminal TIM barrel domain] ; IPR020811[Enolase, N-terminal]
Dhu000022968	locus=Chr16:87460111:87466035:+ [translate_table: standard]	-	9.94804e+07	1.06653e+08	1.02904e+08	1.23706e+08	1.32785e+08	1.29216e+08	0.801222	0.0015964	-0.319727	Nonsignificant	None	1	Molecular Function:transferase activity (GO:0016740)	glycine hydroxymethyltransferase	2.1.2.1	ko00260 Glycine, serine and threonine metabolism ko00460 Cyanoamino acid metabolism ko00630 Glyoxylate and dicarboxylate metabolism ko00670 One carbon pool by folate ko01100 Metabolic pathways ko01110 Biosynthesis of secondary metabolites ko01200 Carbon metabolism ko01230 Biosynthesis of amino acids	Glycine/serine hydroxymethyltransferase	E	Amino acid transport and metabolism ;	IPR001085 [Serine hydroxymethyltransferase]
Dhu000023786	locus=Chr16:4177139:4178596:- [translate_table: standard]	-	7.52792e+07	8.19614e+07	7.65207e+07	8.57998e+07	9.07517e+07	8.24647e+07	0.902497	0.0563165	-0.148006	Nonsignificant	None	3	Molecular Function:phosphogluconate dehydrogenase (decarboxylating) activity (GO:0004616),Biological Process:pentose-phosphate shunt (GO:0006098),Biological Process:oxidation-reduction process (GO:0055114)	--	--	ko00030 Pentose phosphate pathway ko00480 Glutathione metabolism ko01100 Metabolic pathways ko01110 Biosynthesis of secondary metabolites ko01200 Carbon metabolism	6-phosphogluconate dehydrogenase	G	Carbohydrate transport and metabolism ;	IPR006114 [6-phosphogluconate dehydrogenase, C-terminal] ; IPR006115[6-phosphogluconate dehydrogenase, NADP-binding] ; IPR006183[6-phosphogluconate dehydrogenase]
Dhu000024732	locus=Chr19:118665685:118689688:- [translate_table: standard]	-	5.46212e+08	5.61343e+08	5.58226e+08	2.47934e+08	2.66297e+08	2.65119e+08	2.1374	2.50142e-06	1.09585	Nonsignificant	None	4	Biological Process:malate metabolic process (GO:0006108),Molecular Function:oxidoreductase activity (GO:0016491),Molecular Function:malate dehydrogenase activity (GO:0016615),Biological Process:oxidation-reduction process (GO:0055114)	malate dehydrogenase	1.1.1.37	ko00020 Citrate cycle (TCA cycle) ko00270 Cysteine and methionine metabolism ko00620 Pyruvate metabolism ko00630 Glyoxylate and dicarboxylate metabolism ko00710 Carbon fixation in photosynthetic organisms ko01100 Metabolic pathways ko01110 Biosynthesis of secondary metabolites ko01200 Carbon metabolism	Malate/lactate dehydrogenase	C	Energy production and conversion ;	IPR001236 [Lactate/malate dehydrogenase, N-terminal] ; IPR010945[Malate dehydrogenase, type 2] ; IPR022383[Lactate/malate dehydrogenase, C-terminal]
Dhu000002100	locus=Chr5:38146444:38170789:- [translate_table: standard]	-	3.24694e+08	3.26166e+08	3.33052e+08	2.51205e+08	2.53994e+08	2.59577e+08	1.28654	3.3427e-05	0.363492	Nonsignificant	None	5	Molecular Function:ATP binding (GO:0005524),Biological Process:ATP biosynthetic process (GO:0006754),Biological Process:proton transport (GO:0015992),Molecular Function:ATPase activity (GO:0016887),Biological Process:ATP metabolic process (GO:0046034)	F-type H+-transporting ATPase subunit beta	3.6.3.14	ko00190 Oxidative phosphorylation ko01100 Metabolic pathways	FoF1-type ATP synthase, beta subunit	C	Energy production and conversion ;	IPR000194 [ATPase, F1/V1/A1 complex, alpha/beta subunit, nucleotide-binding domain] ; IPR004100[ATPase, F1/V1/A1 complex, alpha/beta subunit, N-terminal domain] ; IPR020971[ATP synthase, F1 beta subunit]
Dhu000001093	locus=Chr19:24916055:24963722:- [translate_table: standard]	-	1.60517e+08	1.60099e+08	1.6247e+08	5.5899e+07	5.6035e+07	5.34391e+07	2.92119	7.39396e-08	1.54656	Nonsignificant	None	6	Molecular Function:catalytic activity (GO:0003824),Molecular Function:phosphoglycerate mutase activity (GO:0004619),Cellular Component:cytoplasm (GO:0005737),Biological Process:glucose catabolic process (GO:0006007),Molecular Function:manganese ion binding (GO:0030145),Molecular Function:metal ion binding (GO:0046872)	2,3-bisphosphoglycerate-independent phosphoglycerate mutase	5.4.2.12	ko00010 Glycolysis / Gluconeogenesis ko00260 Glycine, serine and threonine metabolism ko01100 Metabolic pathways ko01110 Biosynthesis of secondary metabolites ko01200 Carbon metabolism ko01230 Biosynthesis of amino acids	Phosphoglycerate mutase (BPG-independent, AlkP superfamily)	G	Carbohydrate transport and metabolism ;	IPR006124 [Metalloenzyme] ; IPR011258[BPG-independent PGAM, N-terminal]
Dhu000007409	locus=Chr11:66543710:66547934:+ [translate_table: standard]	-	6.54334e+08	6.43841e+08	6.53474e+08	4.17357e+08	4.3738e+08	4.57613e+08	1.48714	6.10116e-05	0.572541	Nonsignificant	None	2	Molecular Function:oxidoreductase activity (GO:0016491),Biological Process:oxidation-reduction process (GO:0055114)	--	--	ko00330 Arginine and proline metabolism ko00410 beta-Alanine metabolism ko01100 Metabolic pathways	Monoamine oxidase	E	Amino acid transport and metabolism ;	IPR001613 [Flavin amine oxidase] ; IPR002937[Amine oxidase]
Dhu000021103	locus=Chr7:45915635:45919816:- [translate_table: standard]	-	1.60938e+08	1.64103e+08	1.59422e+08	1.04864e+08	1.05971e+08	1.21123e+08	1.45941	0.00072143	0.545386	Nonsignificant	None	--	--	heat shock 70kDa protein 5	--	ko03060 Protein export ko04141 Protein processing in endoplasmic reticulum	Molecular chaperone DnaK (HSP70)	O	Posttranslational modification, protein turnover, chaperones ;	IPR013126 [Heat shock protein 70 family]
Dhu000021848	locus=Chr14:51698671:51720346:+ [translate_table: standard]	-	4.6049e+07	4.82382e+07	4.60835e+07	4.2347e+07	4.80413e+07	4.18284e+07	1.06167	0.268654	0.0863375	Nonsignificant	None	5	Molecular Function:malic enzyme activity (GO:0004470),Molecular Function:malate dehydrogenase (decarboxylating) (NAD+) activity (GO:0004471),Biological Process:malate metabolic process (GO:0006108),Molecular Function:NAD binding (GO:0051287),Biological Process:oxidation-reduction process (GO:0055114)	malate dehydrogenase (decarboxylating)	1.1.1.39	ko00620 Pyruvate metabolism ko00710 Carbon fixation in photosynthetic organisms ko01100 Metabolic pathways ko01200 Carbon metabolism	Malic enzyme	C	Energy production and conversion ;	IPR001891 [Malic oxidoreductase] ; IPR012301[Malic enzyme, N-terminal domain] ; IPR012302[Malic enzyme, NAD-binding]
Dhu000024705	locus=Chr11:65907279:65911389:+ [translate_table: standard]	-	2.0479e+06	2.0749e+06	2.24337e+06	1.15848e+07	1.22496e+07	1.35806e+07	0.17015	0.00293691	-2.55512	Significant	down	2	Molecular Function:oxidoreductase activity (GO:0016491),Biological Process:oxidation-reduction process (GO:0055114)	--	--	ko00330 Arginine and proline metabolism ko00410 beta-Alanine metabolism ko01100 Metabolic pathways	Monoamine oxidase	E	Amino acid transport and metabolism ;	IPR001613 [Flavin amine oxidase] ; IPR002937[Amine oxidase]
Dhu000019738	locus=Chr15:73206911:73212958:- [translate_table: standard]	-	2.98479e+08	2.68317e+08	2.8925e+08	1.55284e+08	1.5588e+08	1.58534e+08	1.82255	0.00436307	0.865955	Nonsignificant	None	3	Molecular Function:glutamate-ammonia ligase activity (GO:0004356),Biological Process:glutamine biosynthetic process (GO:0006542),Biological Process:nitrogen compound metabolic process (GO:0006807)	glutamine synthetase	6.3.1.2	ko00220 Arginine biosynthesis ko00250 Alanine, aspartate and glutamate metabolism ko00630 Glyoxylate and dicarboxylate metabolism ko00910 Nitrogen metabolism ko01100 Metabolic pathways ko01230 Biosynthesis of amino acids	Glutamine synthetase	E	Amino acid transport and metabolism ;	IPR008146 [Glutamine synthetase, catalytic domain] ; IPR008147[Glutamine synthetase, beta-Grasp domain]
Dhu000007690	locus=Chr13:18350489:18353203:+ [translate_table: standard]	-	1.15149e+08	1.13244e+08	1.15414e+08	8.17077e+07	1.02049e+08	1.02671e+08	1.20033	0.107463	0.263428	Nonsignificant	None	3	Molecular Function:adenosylhomocysteinase activity (GO:0004013),Biological Process:S-adenosylhomocysteine catabolic process (GO:0019510),Molecular Function:NAD binding (GO:0051287)	adenosylhomocysteinase	3.3.1.1	ko00270 Cysteine and methionine metabolism ko01100 Metabolic pathways	S-adenosylhomocysteine hydrolase	H	Coenzyme transport and metabolism ;	IPR000043 [Adenosylhomocysteinase] ; IPR015878[S-adenosyl-L-homocysteine hydrolase, NAD binding domain]
Dhu000012968	locus=Chr4:9913972:9917393:- [translate_table: standard]	-	1.23247e+08	1.20678e+08	1.26402e+08	4.26285e+07	4.3691e+07	4.38208e+07	2.8456	1.20944e-06	1.50873	Nonsignificant	None	2	Biological Process:transport (GO:0006810),Cellular Component:integral component of membrane (GO:0016021)	--	--	--	--	--	--	IPR001251 [CRAL-TRIO lipid binding domain] ; IPR009038[GOLD domain] ; IPR011074[CRAL/TRIO, N-terminal domain]
Dhu000020875	locus=Chr14:46851693:46853120:+ [translate_table: standard]	-	5.27539e+07	5.51622e+07	5.48154e+07	5.43859e+07	5.43311e+07	4.91636e+07	1.03072	0.439986	0.0436594	Nonsignificant	None	2	Molecular Function:GTPase activity (GO:0003924),Molecular Function:GTP binding (GO:0005525)	elongation factor 1-alpha	--	ko03013 RNA transport	Translation elongation factor EF-1alpha (GTPase)	J	Translation, ribosomal structure and biogenesis ;	IPR000795 [Transcription factor, GTP-binding domain] ; IPR004160[Translation elongation factor EFTu/EF1A, C-terminal] ; IPR004161[Translation elongation factor EFTu-like, domain 2]
Dhu000022521	locus=Chr18:4584241:4590009:+ [translate_table: standard]	-	2.72894e+08	2.70522e+08	2.73208e+08	1.80398e+08	1.87561e+08	1.8843e+08	1.46772	5.4508e-06	0.55358	Nonsignificant	None	--	--	aminomethyltransferase	2.1.2.10	ko00260 Glycine, serine and threonine metabolism ko00630 Glyoxylate and dicarboxylate metabolism ko00670 One carbon pool by folate ko01100 Metabolic pathways ko01110 Biosynthesis of secondary metabolites ko01200 Carbon metabolism	Glycine cleavage system T protein (aminomethyltransferase)	E	Amino acid transport and metabolism ;	IPR006222 [Glycine cleavage T-protein-like, N-terminal] ; IPR013977[Glycine cleavage T-protein, C-terminal barrel domain]
Dhu000004953	locus=Chr7:20711871:20716876:- [translate_table: standard]	-	1.58191e+07	1.43615e+07	1.56113e+07	5.56678e+07	5.85532e+07	5.92953e+07	0.263905	3.72195e-06	-1.92191	Nonsignificant	None	6	Molecular Function:structural molecule activity (GO:0005198),Molecular Function:protein binding (GO:0005515),Biological Process:intracellular protein transport (GO:0006886),Biological Process:vesicle-mediated transport (GO:0016192),Cellular Component:membrane coat (GO:0030117),Cellular Component:COPI vesicle coat (GO:0030126)	coatomer subunit alpha	--	--	Predicted ATPase	R	General function prediction only ;	IPR001680 [WD40 repeat] ; IPR006692[Coatomer, WD associated region] ; IPR010714[Coatomer, alpha subunit, C-terminal] ; IPR017986[WD40-repeat-containing domain] ; IPR020472[G-protein beta WD-40 repeat]
Dhu000014549	locus=Chr5:82385449:82438825:- [translate_table: standard]	-	2.77086e+07	2.68451e+07	2.76033e+07	2.46412e+07	2.75969e+07	2.6114e+07	1.04856	0.229661	0.0684106	Nonsignificant	None	2	Molecular Function:GTPase activity (GO:0003924),Molecular Function:GTP binding (GO:0005525)	elongation factor G	--	--	Translation elongation factor EF-G, a GTPase	J	Translation, ribosomal structure and biogenesis ;	IPR000640 [Translation elongation factor EFG, V domain] ; IPR000795[Transcription factor, GTP-binding domain] ; IPR004161[Translation elongation factor EFTu-like, domain 2] ; IPR005517[Translation elongation factor EFG/EF2, domain IV] ; IPR009022[Elongation factor G, III-V domain]
Dhu000001586	locus=Chr9:28153095:28156532:- [translate_table: standard]	-	1.01127e+09	1.00098e+09	1.0387e+09	8.62268e+08	9.1972e+08	8.93386e+08	1.14038	0.00335974	0.189516	Nonsignificant	None	2	Molecular Function:fructose-bisphosphate aldolase activity (GO:0004332),Biological Process:glycolytic process (GO:0006096)	fructose-bisphosphate aldolase, class I	4.1.2.13	ko00010 Glycolysis / Gluconeogenesis ko00030 Pentose phosphate pathway ko00051 Fructose and mannose metabolism ko00710 Carbon fixation in photosynthetic organisms ko01100 Metabolic pathways ko01110 Biosynthesis of secondary metabolites ko01200 Carbon metabolism ko01230 Biosynthesis of amino acids	Fructose-bisphosphate aldolase class 1	G	Carbohydrate transport and metabolism ;	IPR000741 [Fructose-bisphosphate aldolase, class-I]
Dhu000013722	locus=Chr17:22423372:22426235:+ [translate_table: standard]	-	1.52465e+07	1.5313e+07	1.44522e+07	8.19097e+06	1.09215e+07	1.09858e+07	1.49549	0.00665602	0.580618	Nonsignificant	None	3	Molecular Function:adenosylhomocysteinase activity (GO:0004013),Biological Process:S-adenosylhomocysteine catabolic process (GO:0019510),Molecular Function:NAD binding (GO:0051287)	adenosylhomocysteinase	3.3.1.1	ko00270 Cysteine and methionine metabolism ko01100 Metabolic pathways	S-adenosylhomocysteine hydrolase	H	Coenzyme transport and metabolism ;	IPR000043 [Adenosylhomocysteinase] ; IPR015878[S-adenosyl-L-homocysteine hydrolase, NAD binding domain]
Dhu000009047	locus=Chr17:3793218:3819283:- [translate_table: standard]	-	1.08747e+08	1.0398e+08	1.04501e+08	9.44297e+07	8.99504e+07	9.36056e+07	1.14117	0.00305561	0.190511	Nonsignificant	None	--	--	mitochondrial-processing peptidase subunit beta	3.4.24.64	--	Predicted Zn-dependent peptidase	R	General function prediction only ;	IPR007863 [Peptidase M16, C-terminal] ; IPR011765[Peptidase M16, N-terminal]
Dhu000027652	locus=Chr6:12505136:12506638:+ [translate_table: standard]	-	3.44534e+07	3.40107e+07	3.29859e+07	1.21859e+08	1.24681e+08	1.21185e+08	0.275886	1.72278e-07	-1.85786	Nonsignificant	None	3	Molecular Function:iron ion binding (GO:0005506),Molecular Function:heme binding (GO:0020037),Biological Process:oxidation-reduction process (GO:0055114)	hydroperoxide lyase	4.1.2.-	ko00592 alpha-Linolenic acid metabolism ko01110 Biosynthesis of secondary metabolites	Cytochrome P450	QV	Secondary metabolites biosynthesis, transport and catabolism ; Defense mechanisms ;	IPR001128 [Cytochrome P450]
Dhu000016277	locus=Chr6:86489864:86495123:+ [translate_table: standard]	-	1.25919e+08	1.25643e+08	1.31981e+08	1.92412e+08	1.97221e+08	1.86256e+08	0.666001	7.14192e-05	-0.586403	Nonsignificant	None	1	Biological Process:carbohydrate metabolic process (GO:0005975)	xylan 1,4-beta-xylosidase	3.2.1.37	ko00520 Amino sugar and nucleotide sugar metabolism ko01100 Metabolic pathways	Periplasmic beta-glucosidase and related glycosidases	G	Carbohydrate transport and metabolism ;	IPR001764 [Glycoside hydrolase, family 3, N-terminal] ; IPR002772[Glycoside hydrolase family 3 C-terminal domain] ; IPR026891[Fibronectin type III-like domain]
Dhu000017270	locus=Chr19:90692247:90694329:+ [translate_table: standard]	-	7.69541e+08	7.79656e+08	7.79452e+08	3.72308e+08	3.90259e+08	3.82237e+08	2.0341	3.58567e-07	1.02439	Nonsignificant	None	2	Molecular Function:GTPase activity (GO:0003924),Molecular Function:GTP binding (GO:0005525)	elongation factor 1-alpha	--	ko03013 RNA transport	Translation elongation factor EF-1alpha (GTPase)	J	Translation, ribosomal structure and biogenesis ;	IPR000795 [Transcription factor, GTP-binding domain] ; IPR004160[Translation elongation factor EFTu/EF1A, C-terminal] ; IPR004161[Translation elongation factor EFTu-like, domain 2]
Dhu000025114	locus=Chr1:9289186:9293249:- [translate_table: standard]	-	3.30745e+08	3.28623e+08	3.36952e+08	1.55358e+08	1.55189e+08	1.5665e+08	2.13255	2.58252e-07	1.09258	Nonsignificant	None	2	Molecular Function:oxidoreductase activity (GO:0016491),Biological Process:oxidation-reduction process (GO:0055114)	ferredoxin--NADP+ reductase	1.18.1.2	ko00195 Photosynthesis ko01100 Metabolic pathways	Sulfite reductase, alpha subunit (flavoprotein)	P	Inorganic ion transport and metabolism ;	IPR001433 [Oxidoreductase FAD/NAD(P)-binding] ; IPR001709[Flavoprotein pyridine nucleotide cytochrome reductase] ; IPR008333[Oxidoreductase, FAD-binding domain] ; IPR017927[Ferredoxin reductase-type FAD-binding domain]
Dhu000002202	locus=Chr19:18769802:18777021:- [translate_table: standard]	-	6.92318e+07	6.76587e+07	6.60845e+07	2.60609e+07	2.47399e+07	2.54035e+07	2.66356	1.76725e-06	1.41336	Nonsignificant	None	--	--	heat shock 70kDa protein 1/2/6/8	--	ko03040 Spliceosome ko04141 Protein processing in endoplasmic reticulum ko04144 Endocytosis	Molecular chaperone DnaK (HSP70)	O	Posttranslational modification, protein turnover, chaperones ;	IPR013126 [Heat shock protein 70 family]
Dhu000008946	locus=Chr16:1984828:1986141:+ [translate_table: standard]	-	2.45449e+08	2.44753e+08	2.49124e+08	1.30033e+08	1.38007e+08	1.37496e+08	1.82308	2.80286e-06	0.866382	Nonsignificant	None	--	--	heat shock 70kDa protein 1/2/6/8	--	ko03040 Spliceosome ko04141 Protein processing in endoplasmic reticulum ko04144 Endocytosis	Molecular chaperone DnaK (HSP70)	O	Posttranslational modification, protein turnover, chaperones ;	IPR013126 [Heat shock protein 70 family]
Dhu000014941	locus=Chr13:4554486:4571165:+ [translate_table: standard]	-	6.37135e+07	6.33676e+07	6.14653e+07	2.78748e+07	2.17882e+07	2.18629e+07	2.63606	5.27118e-05	1.39838	Nonsignificant	None	1	Biological Process:carbohydrate metabolic process (GO:0005975)	phosphoglucomutase	5.4.2.2	ko00010 Glycolysis / Gluconeogenesis ko00030 Pentose phosphate pathway ko00052 Galactose metabolism ko00230 Purine metabolism ko00500 Starch and sucrose metabolism ko00520 Amino sugar and nucleotide sugar metabolism ko01100 Metabolic pathways ko01110 Biosynthesis of secondary metabolites	Phosphoglucomutase	G	Carbohydrate transport and metabolism ;	IPR005841 [Alpha-D-phosphohexomutase superfamily] ; IPR005844[Alpha-D-phosphohexomutase, alpha/beta/alpha domain I] ; IPR005845[Alpha-D-phosphohexomutase, alpha/beta/alpha domain II] ; IPR005846[Alpha-D-phosphohexomutase, alpha/beta/alpha domain III]
Dhu000008608	locus=Chr16:67153818:67164936:+ [translate_table: standard]	-	6.34439e+07	6.24891e+07	6.07565e+07	2.18802e+07	2.66106e+07	2.58046e+07	2.5128	2.27909e-05	1.3293	Nonsignificant	None	4	Molecular Function:calcium ion binding (GO:0005509),Cellular Component:endoplasmic reticulum (GO:0005783),Biological Process:protein folding (GO:0006457),Molecular Function:unfolded protein binding (GO:0051082)	calnexin	--	ko04141 Protein processing in endoplasmic reticulum ko04145 Phagosome	--	--	--	IPR001580 [Calreticulin/calnexin]
Dhu000001440	locus=Chr10:72697373:72700539:- [translate_table: standard]	-	7.99729e+08	8.06456e+08	7.77049e+08	8.92277e+08	9.26826e+08	9.09905e+08	0.873297	0.000993937	-0.195456	Nonsignificant	None	1	Biological Process:oxidation-reduction process (GO:0055114)	glyceraldehyde 3-phosphate dehydrogenase	1.2.1.12	ko00010 Glycolysis / Gluconeogenesis ko00710 Carbon fixation in photosynthetic organisms ko01100 Metabolic pathways ko01110 Biosynthesis of secondary metabolites ko01200 Carbon metabolism ko01230 Biosynthesis of amino acids	Glyceraldehyde-3-phosphate dehydrogenase/erythrose-4-phosphate dehydrogenase	G	Carbohydrate transport and metabolism ;	IPR020828 [Glyceraldehyde 3-phosphate dehydrogenase, NAD(P) binding domain] ; IPR020829[Glyceraldehyde 3-phosphate dehydrogenase, catalytic domain] ; IPR020831[Glyceraldehyde/Erythrose phosphate dehydrogenase family]
Dhu000016139	locus=Chr7:36096126:36104148:+ [translate_table: standard]	-	1.79567e+08	1.6862e+08	1.70954e+08	1.06628e+08	1.0526e+08	1.10537e+08	1.61012	5.86137e-05	0.687165	Nonsignificant	None	--	--	transketolase	2.2.1.1	ko00030 Pentose phosphate pathway ko00710 Carbon fixation in photosynthetic organisms ko01100 Metabolic pathways ko01110 Biosynthesis of secondary metabolites ko01200 Carbon metabolism ko01230 Biosynthesis of amino acids	Transketolase	G	Carbohydrate transport and metabolism ;	IPR005474 [Transketolase, N-terminal] ; IPR005475[Transketolase-like, pyrimidine-binding domain] ; IPR033247[Transketolase family] ; IPR033248[Transketolase, C-terminal domain]
Dhu000004266	locus=Chr3:4877994:4899443:- [translate_table: standard]	-	9.57248e+07	9.11046e+07	9.53085e+07	6.0496e+07	6.64531e+07	6.2054e+07	1.49277	0.000178811	0.57799	Nonsignificant	None	3	Molecular Function:6-phosphofructokinase activity (GO:0003872),Biological Process:fructose 6-phosphate metabolic process (GO:0006002),Biological Process:glycolytic process (GO:0006096)	diphosphate-dependent phosphofructokinase	2.7.1.90	ko00010 Glycolysis / Gluconeogenesis ko00030 Pentose phosphate pathway ko00051 Fructose and mannose metabolism ko01100 Metabolic pathways ko01110 Biosynthesis of secondary metabolites	6-phosphofructokinase	G	Carbohydrate transport and metabolism ;	IPR000023 [Phosphofructokinase domain] ; IPR022953[ATP-dependent 6-phosphofructokinase]
Dhu000015385	locus=Chr19:116522425:116555734:- [translate_table: standard]	-	6.29314e+07	6.35775e+07	6.43531e+07	3.77452e+07	3.93787e+07	4.15925e+07	1.60771	3.51791e-05	0.685011	Nonsignificant	None	1	Molecular Function:protein binding (GO:0005515)	stress-induced-phosphoprotein 1	--		Tetratricopeptide (TPR) repeat	R	General function prediction only ;	IPR001440 [Tetratricopeptide repeat 1] ; IPR006636[Heat shock chaperonin-binding] ; IPR011990[Tetratricopeptide-like helical domain] ; IPR013026[Tetratricopeptide repeat-containing domain] ; IPR013105[Tetratricopeptide repeat 2] ; IPR019734[Tetratricopeptide repeat]
Dhu000021589	locus=Chr3:4325532:4361014:+ [translate_table: standard]	-	2.60183e+07	2.6949e+07	2.43739e+07	6.02351e+06	5.76605e+06	6.26636e+06	4.28343	1.34483e-05	2.09877	Significant	up	3	Molecular Function:6-phosphofructokinase activity (GO:0003872),Biological Process:fructose 6-phosphate metabolic process (GO:0006002),Biological Process:glycolytic process (GO:0006096)	diphosphate-dependent phosphofructokinase	2.7.1.90	ko00010 Glycolysis / Gluconeogenesis ko00030 Pentose phosphate pathway ko00051 Fructose and mannose metabolism ko01100 Metabolic pathways ko01110 Biosynthesis of secondary metabolites	6-phosphofructokinase	G	Carbohydrate transport and metabolism ;	IPR000023 [Phosphofructokinase domain] ; IPR022953[ATP-dependent 6-phosphofructokinase]
Dhu000006102	locus=Chr1:1104096:1116016:+ [translate_table: standard]	-	5.9397e+07	6.14829e+07	6.45489e+07	3.74647e+07	4.16486e+07	4.26539e+07	1.52281	0.000626463	0.60674	Nonsignificant	None	--	--	molecular chaperone DnaK	--	ko03018 RNA degradation	Molecular chaperone DnaK (HSP70)	O	Posttranslational modification, protein turnover, chaperones ;	IPR013126 [Heat shock protein 70 family]
Dhu000027960	locus=Chr16:4500811:4503413:- [translate_table: standard]	-	2.11662e+06	1.77271e+06	1.53419e+06	984698	1.16114e+06	1.9446e+06	1.32591	0.261292	0.406978	Nonsignificant	None	5	Molecular Function:ATP binding (GO:0005524),Biological Process:carbohydrate metabolic process (GO:0005975),Biological Process:metabolic process (GO:0008152),Molecular Function:phosphoribulokinase activity (GO:0008974),Molecular Function:kinase activity (GO:0016301)	phosphoribulokinase	2.7.1.19	ko00710 Carbon fixation in photosynthetic organisms ko01100 Metabolic pathways ko01200 Carbon metabolism	Uridine kinase	F	Nucleotide transport and metabolism ;	IPR006082 [Phosphoribulokinase] ; IPR006083[Phosphoribulokinase/uridine kinase]
Dhu000023815	locus=Chr16:4267136:4269746:+ [translate_table: standard]	-	3.15788e+08	2.99805e+08	2.97893e+08	1.02153e+08	1.0474e+08	1.06952e+08	2.91063	4.3485e-06	1.54133	Nonsignificant	None	5	Molecular Function:ATP binding (GO:0005524),Biological Process:carbohydrate metabolic process (GO:0005975),Biological Process:metabolic process (GO:0008152),Molecular Function:phosphoribulokinase activity (GO:0008974),Molecular Function:kinase activity (GO:0016301)	phosphoribulokinase	2.7.1.19	ko00710 Carbon fixation in photosynthetic organisms ko01100 Metabolic pathways ko01200 Carbon metabolism	Uridine kinase	F	Nucleotide transport and metabolism ;	IPR006082 [Phosphoribulokinase] ; IPR006083[Phosphoribulokinase/uridine kinase]
Dhu000001449	locus=Chr3:7214460:7221239:+ [translate_table: standard]	-	1.84656e+07	1.8059e+07	1.99152e+07	1.18668e+07	1.21066e+07	1.18129e+07	1.57714	0.000270465	0.657309	Nonsignificant	None	2	Molecular Function:nucleic acid binding (GO:0003676),Molecular Function:ATP binding (GO:0005524)	translation initiation factor 4A	--	ko03013 RNA transport	Superfamily II DNA and RNA helicase	L	Replication, recombination and repair ;	IPR001650 [Helicase, C-terminal] ; IPR011545[DEAD/DEAH box helicase domain] ; IPR014001[Helicase superfamily 1/2, ATP-binding domain] ; IPR014014[RNA helicase, DEAD-box type, Q motif]
Dhu000001171	locus=Chr4:27394441:27432737:+ [translate_table: standard]	-	4.30392e+07	4.23931e+07	4.23434e+07	2.65366e+07	2.78962e+07	2.9594e+07	1.52066	8.95716e-05	0.604693	Nonsignificant	None	2	Biological Process:carbohydrate metabolic process (GO:0005975),Molecular Function:mannosylglycoprotein endo-beta-mannosidase activity (GO:0033947)	mannosylglycoprotein endo-beta-mannosidase	3.2.1.152	--	Beta-galactosidase/beta-glucuronidase	G	Carbohydrate transport and metabolism ;	IPR006102 [Glycoside hydrolase, family 2, immunoglobulin-like beta-sandwich] ; IPR006103[Glycoside hydrolase family 2, catalytic domain] ; IPR028787[Mannosylglycoprotein endo-beta-mannosidase]
Dhu000022349	locus=Chr18:25818570:25833906:- [translate_table: standard]	-	2.94367e+07	2.35538e+07	2.99449e+07	2.13362e+07	2.10761e+07	2.04364e+07	1.31961	0.080008	0.400107	Nonsignificant	None	--	--	cysteine synthase A	2.5.1.47	ko00270 Cysteine and methionine metabolism ko00920 Sulfur metabolism ko01100 Metabolic pathways ko01110 Biosynthesis of secondary metabolites ko01200 Carbon metabolism ko01230 Biosynthesis of amino acids	Cysteine synthase	E	Amino acid transport and metabolism ;	IPR001926 [Tryptophan synthase beta subunit-like PLP-dependent enzyme]
Dhu000026072	locus=Chr19:109711246:109715361:- [translate_table: standard]	-	1.38239e+08	1.32064e+08	1.26467e+08	6.69919e+07	7.02345e+07	7.39467e+07	1.87889	9.69513e-05	0.909878	Nonsignificant	None	3	Biological Process:metabolic process (GO:0008152),Molecular Function:NAD binding (GO:0051287),Biological Process:oxidation-reduction process (GO:0055114)	hydroxypyruvate reductase 1	--	ko00260 Glycine, serine and threonine metabolism ko00630 Glyoxylate and dicarboxylate metabolism ko01100 Metabolic pathways ko01110 Biosynthesis of secondary metabolites ko01200 Carbon metabolism	Lactate dehydrogenase or related 2-hydroxyacid dehydrogenase	CHR	Energy production and conversion ; Coenzyme transport and metabolism ; General function prediction only ;	IPR006139 [D-isomer specific 2-hydroxyacid dehydrogenase, catalytic domain] ; IPR006140[D-isomer specific 2-hydroxyacid dehydrogenase, NAD-binding domain]
Dhu000024586	locus=Chr5:93826038:93838892:- [translate_table: standard]	-	8.19313e+07	9.09121e+07	8.91315e+07	3.5578e+07	3.70162e+07	3.85572e+07	2.35692	6.29627e-05	1.2369	Nonsignificant	None	2	Molecular Function:oxidoreductase activity (GO:0016491),Biological Process:oxidation-reduction process (GO:0055114)	malate dehydrogenase	1.1.1.37	ko00020 Citrate cycle (TCA cycle) ko00270 Cysteine and methionine metabolism ko00620 Pyruvate metabolism ko00630 Glyoxylate and dicarboxylate metabolism ko00710 Carbon fixation in photosynthetic organisms ko01100 Metabolic pathways ko01110 Biosynthesis of secondary metabolites ko01200 Carbon metabolism	Malate/lactate dehydrogenase	C	Energy production and conversion ;	IPR001236 [Lactate/malate dehydrogenase, N-terminal] ; IPR022383[Lactate/malate dehydrogenase, C-terminal]
Dhu000009646	locus=Chr10:83625017:83699736:+ [translate_table: standard]	-	1.75393e+07	1.81903e+07	1.72343e+07	2.43436e+07	2.49484e+07	2.22057e+07	0.740777	0.0021542	-0.432889	Nonsignificant	None	8	Molecular Function:nucleotide binding (GO:0000166),Molecular Function:catalytic activity (GO:0003824),Molecular Function:aminoacyl-tRNA ligase activity (GO:0004812),Molecular Function:valine-tRNA ligase activity (GO:0004832),Molecular Function:ATP binding (GO:0005524),Biological Process:tRNA aminoacylation for protein translation (GO:0006418),Biological Process:valyl-tRNA aminoacylation (GO:00064…	valyl-tRNA synthetase	6.1.1.9	ko00970 Aminoacyl-tRNA biosynthesis	Valyl-tRNA synthetase	J	Translation, ribosomal structure and biogenesis ;	IPR000873 [AMP-dependent synthetase/ligase] ; IPR002300[Aminoacyl-tRNA synthetase, class Ia] ; IPR002303[Valine-tRNA ligase]
Dhu000014253	locus=Chr8:38890347:38896135:- [translate_table: standard]	-	8.13791e+07	8.48728e+07	8.28722e+07	2.55445e+07	2.43876e+07	2.2784e+07	3.42598	1.38663e-06	1.77652	Nonsignificant	None	1	Molecular Function:nucleic acid binding (GO:0003676)	heterogeneous nuclear ribonucleoprotein A1/A3	--	ko03040 Spliceosome	RNA recognition motif (RRM) domain	J	Translation, ribosomal structure and biogenesis ;	IPR000504 [RNA recognition motif domain]
Dhu000028538	locus=Chr2:38214955:38254535:+ [translate_table: standard]	-	1.57493e+08	1.64109e+08	1.63122e+08	1.2963e+08	1.3262e+08	1.48773e+08	1.17931	0.0174809	0.237947	Nonsignificant	None	--	--	--	--	--	Uncharacterized conserved protein YbjT, contains NAD(P)-binding and DUF2867 domains	R	General function prediction only ;	IPR016040 [NAD(P)-binding domain]
Dhu000022002	locus=Chr8:7982915:8032816:+ [translate_table: standard]	-	5.27879e+07	5.24926e+07	5.28103e+07	1.88846e+07	1.89954e+07	1.85736e+07	2.80037	3.17829e-09	1.48562	Nonsignificant	None	1	Biological Process:metabolic process (GO:0008152)	pyruvate dehydrogenase E2 component (dihydrolipoamide acetyltransferase)	2.3.1.12	ko00010 Glycolysis / Gluconeogenesis ko00020 Citrate cycle (TCA cycle) ko00620 Pyruvate metabolism ko01100 Metabolic pathways ko01110 Biosynthesis of secondary metabolites ko01200 Carbon metabolism	Pyruvate/2-oxoglutarate dehydrogenase complex, dihydrolipoamide acyltransferase (E2) component	C	Energy production and conversion ;	IPR000089 [Biotin/lipoyl attachment] ; IPR001078[2-oxoacid dehydrogenase acyltransferase, catalytic domain] ; IPR004167[E3-binding domain]
Dhu000023206	locus=Chr12:13473855:13478140:- [translate_table: standard]	-	9.24571e+07	9.49319e+07	9.71569e+07	4.58208e+07	4.88198e+07	4.51323e+07	2.03577	1.07e-05	1.02558	Nonsignificant	None	1	Molecular Function:protein binding (GO:0005515)	--	--	--	FKBP-type peptidyl-prolyl cis-trans isomerase	O	Posttranslational modification, protein turnover, chaperones ;	IPR001179 [FKBP-type peptidyl-prolyl cis-trans isomerase domain] ; IPR019734[Tetratricopeptide repeat] ; IPR023566[Peptidyl-prolyl cis-trans isomerase, FKBP-type]
Dhu000028238	locus=Chr2:23628697:23631656:- [translate_table: standard]	-	2.37653e+07	2.34035e+07	2.44132e+07	2.46777e+07	2.15083e+07	2.33719e+07	1.0291	0.523355	0.0413801	Nonsignificant	None	3	Molecular Function:5-methyltetrahydropteroyltriglutamate-homocysteine S-methyltransferase activity (GO:0003871),Molecular Function:zinc ion binding (GO:0008270),Biological Process:cellular amino acid biosynthetic process (GO:0008652)	5-methyltetrahydropteroyltriglutamate--homocysteine methyltransferase	2.1.1.14	ko00270 Cysteine and methionine metabolism ko00450 Selenocompound metabolism ko01100 Metabolic pathways ko01110 Biosynthesis of secondary metabolites ko01230 Biosynthesis of amino acids	Methionine synthase II (cobalamin-independent)	E	Amino acid transport and metabolism ;	IPR013215 [Cobalamin-independent methionine synthase MetE, N-terminal]
Dhu000017873	locus=Chr18:31909453:31919198:+ [translate_table: standard]	-	1.2124e+08	1.17733e+08	1.1974e+08	8.12274e+07	8.29321e+07	8.49823e+07	1.4398	1.62947e-05	0.525867	Nonsignificant	None	1	Molecular Function:ATP binding (GO:0005524)	V-type H+-transporting ATPase subunit B	--	ko00190 Oxidative phosphorylation ko01100 Metabolic pathways ko04145 Phagosome	Archaeal/vacuolar-type H+-ATPase subunit B/Vma2	C	Energy production and conversion ;	IPR000194 [ATPase, F1/V1/A1 complex, alpha/beta subunit, nucleotide-binding domain] ; IPR022879[V-type ATP synthase regulatory subunit B/beta]
Dhu000024786	locus=Chr5:92980819:92984788:- [translate_table: standard]	-	6.60961e+07	6.66853e+07	6.93812e+07	7.01718e+07	6.73336e+07	7.0279e+07	0.972944	0.250993	-0.039572	Nonsignificant	None	2	Molecular Function:nucleic acid binding (GO:0003676),Molecular Function:ATP binding (GO:0005524)	translation initiation factor 4A	--	ko03013 RNA transport	Superfamily II DNA and RNA helicase	L	Replication, recombination and repair ;	IPR001650 [Helicase, C-terminal] ; IPR011545[DEAD/DEAH box helicase domain] ; IPR014001[Helicase superfamily 1/2, ATP-binding domain] ; IPR014014[RNA helicase, DEAD-box type, Q motif]
Dhu000012507	locus=Chr4:17691295:17692191:+ [translate_table: standard]	-	2.26505e+08	2.22165e+08	2.27773e+08	1.95927e+08	2.05454e+08	2.09907e+08	1.10658	0.00821813	0.146114	Nonsignificant	None	5	Molecular Function:iron ion binding (GO:0005506),Molecular Function:electron carrier activity (GO:0009055),Biological Process:photosynthesis (GO:0015979),Molecular Function:heme binding (GO:0020037),Cellular Component:integral component of thylakoid membrane (GO:0031361)	apocytochrome f	--	ko00195 Photosynthesis ko01100 Metabolic pathways	Cytochrome c	C	Energy production and conversion ;	IPR002325 [Cytochrome f] ; IPR024094[Cytochrome f large domain]
Dhu000001976	locus=Chr15:77553561:77560059:- [translate_table: standard]	-	6.79297e+07	6.74383e+07	6.78727e+07	3.37232e+07	2.77718e+07	3.21103e+07	2.17125	0.00220886	1.11853	Nonsignificant	None	3	Molecular Function:oxidoreductase activity (GO:0016491),Biological Process:cell redox homeostasis (GO:0045454),Biological Process:oxidation-reduction process (GO:0055114)	glutathione reductase (NADPH)	1.8.1.7	ko00480 Glutathione metabolism	Pyruvate/2-oxoglutarate dehydrogenase complex, dihydrolipoamide dehydrogenase (E3) component or related enzyme	C	Energy production and conversion ;	IPR004099 [Pyridine nucleotide-disulphide oxidoreductase, dimerisation domain] ; IPR023753[FAD/NAD(P)-binding domain]
Dhu000017314	locus=Chr17:3908787:3921101:+ [translate_table: standard]	-	2.18089e+07	2.0779e+07	2.4271e+07	3.06529e+07	2.9526e+07	3.2191e+07	0.723817	0.0027605	-0.466303	Nonsignificant	None	2	Molecular Function:ATP binding (GO:0005524),Biological Process:protein metabolic process (GO:0019538)	ATP-dependent Clp protease ATP-binding subunit ClpB	--		ATP-dependent Clp protease ATP-binding subunit ClpA	O	Posttranslational modification, protein turnover, chaperones ;	IPR001270 [ClpA/B family] ; IPR003593[AAA+ ATPase domain] ; IPR003959[ATPase, AAA-type, core] ; IPR004176[Clp, N-terminal] ; IPR019489[Clp ATPase, C-terminal]
Dhu000002206	locus=Chr10:71508654:71545701:- [translate_table: standard]	-	2.74641e+07	2.67005e+07	2.63618e+07	5.00658e+06	7.18119e+06	8.75767e+06	3.84458	6.26837e-05	1.94283	Nonsignificant	None	2	Biological Process:proteolysis (GO:0006508),Molecular Function:serine-type peptidase activity (GO:0008236)	--	--	--	Dipeptidyl aminopeptidase/acylaminoacyl peptidase	E	Amino acid transport and metabolism ;	IPR001375 [Peptidase S9, prolyl oligopeptidase, catalytic domain]
Dhu000024540	locus=Chr16:64832468:64863646:+ [translate_table: standard]	-	4.03473e+07	4.02449e+07	4.0327e+07	2.53803e+07	3.01668e+07	2.91153e+07	1.42825	0.0141027	0.51425	Nonsignificant	None	1	Molecular Function:ATP binding (GO:0005524)	T-complex protein 1 subunit theta	--	--	Chaperonin GroEL (HSP60 family)	O	Posttranslational modification, protein turnover, chaperones ;	IPR002423 [Chaperonin Cpn60/TCP-1 family] ; IPR017998[Chaperone tailless complex polypeptide 1 (TCP-1)]
Dhu000006211	locus=Chr17:12240187:12255507:- [translate_table: standard]	-	1.30666e+08	1.26128e+08	1.23989e+08	6.40838e+07	6.47944e+07	6.63094e+07	1.95085	7.53638e-06	0.964105	Nonsignificant	None	1	Molecular Function:protein domain specific binding (GO:0019904)	14-3-3 protein epsilon	--		--	--	--	IPR000308 [14-3-3 protein] ; IPR023410[14-3-3 domain]
Dhu000016147	locus=Chr7:36145033:36152526:- [translate_table: standard]	-	1.02517e+06	825754	1.10426e+06	2.19282e+06	1.88188e+06	1.38732e+06	0.541045	0.0283217	-0.886181	Nonsignificant	None	4	Cellular Component:phosphopyruvate hydratase complex (GO:0000015),Molecular Function:magnesium ion binding (GO:0000287),Molecular Function:phosphopyruvate hydratase activity (GO:0004634),Biological Process:glycolytic process (GO:0006096)	enolase	4.2.1.11	ko00010 Glycolysis / Gluconeogenesis ko01100 Metabolic pathways ko01110 Biosynthesis of secondary metabolites ko01200 Carbon metabolism ko01230 Biosynthesis of amino acids ko03018 RNA degradation	Enolase	G	Carbohydrate transport and metabolism ;	IPR000941 [Enolase] ; IPR020810[Enolase, C-terminal TIM barrel domain] ; IPR020811[Enolase, N-terminal]
Dhu000018044	locus=Chr10:84733555:84747569:+ [translate_table: standard]	-	1.06487e+08	1.08358e+08	1.04798e+08	1.80279e+07	1.68443e+07	1.7271e+07	6.13011	1.31322e-07	2.61591	Significant	up	4	Molecular Function:peroxidase activity (GO:0004601),Biological Process:response to oxidative stress (GO:0006979),Molecular Function:heme binding (GO:0020037),Biological Process:oxidation-reduction process (GO:0055114)	L-ascorbate peroxidase	1.11.1.11	ko00053 Ascorbate and aldarate metabolism ko00480 Glutathione metabolism	Catalase (peroxidase I)	P	Inorganic ion transport and metabolism ;	IPR002016 [Haem peroxidase, plant/fungal/bacterial] ; IPR002207[Plant ascorbate peroxidase]
Dhu000010726	locus=Chr5:11987879:11993443:+ [translate_table: standard]	-	1.42884e+08	1.39146e+08	1.42768e+08	8.02235e+07	8.2938e+07	8.30933e+07	1.72504	2.68329e-06	0.786627	Nonsignificant	None	4	Molecular Function:catalase activity (GO:0004096),Biological Process:response to oxidative stress (GO:0006979),Molecular Function:heme binding (GO:0020037),Biological Process:oxidation-reduction process (GO:0055114)	catalase	1.11.1.6	ko00380 Tryptophan metabolism ko00630 Glyoxylate and dicarboxylate metabolism ko01110 Biosynthesis of secondary metabolites ko01200 Carbon metabolism ko04016 MAPK signaling pathway - plant ko04146 Peroxisome	Catalase	P	Inorganic ion transport and metabolism ;	IPR010582 [Catalase immune-responsive domain] ; IPR011614[Catalase core domain] ; IPR018028[Catalase, mono-functional, haem-containing]
Dhu000017007	locus=Chr13:19685133:19702589:- [translate_table: standard]	-	1.15552e+08	1.18471e+08	1.17942e+08	7.16198e+07	7.14611e+07	6.73195e+07	1.67283	9.32914e-06	0.742294	Nonsignificant	None	4	Biological Process:cellular amino acid metabolic process (GO:0006520),Molecular Function:transaminase activity (GO:0008483),Biological Process:biosynthetic process (GO:0009058),Molecular Function:pyridoxal phosphate binding (GO:0030170)	aspartate aminotransferase, cytoplasmic	2.6.1.1	ko00220 Arginine biosynthesis ko00250 Alanine, aspartate and glutamate metabolism ko00270 Cysteine and methionine metabolism ko00330 Arginine and proline metabolism ko00350 Tyrosine metabolism ko00360 Phenylalanine metabolism ko00400 Phenylalanine, tyrosine and tryptophan biosynthesis ko00710 Carbon fixation in photosynthetic organisms ko00950 Isoquinoline alkaloid biosynthesis ko00960 Tropane, p…	Aspartate/tyrosine/aromatic aminotransferase	E	Amino acid transport and metabolism ;	IPR000796 [Aspartate/other aminotransferase] ; IPR004839[Aminotransferase, class I/classII]
Dhu000014063	locus=Chr16:33644919:33649402:+ [translate_table: standard]	-	2.70344e+07	2.61489e+07	2.57361e+07	1.45764e+07	1.64379e+07	1.71529e+07	1.63845	0.000281417	0.71233	Nonsignificant	None	3	Molecular Function:ATP binding (GO:0005524),Biological Process:nitrogen compound metabolic process (GO:0006807),Molecular Function:metal ion binding (GO:0046872)	carbamoyl-phosphate synthase large subunit	6.3.5.5	ko00240 Pyrimidine metabolism ko00250 Alanine, aspartate and glutamate metabolism ko01100 Metabolic pathways	Carbamoylphosphate synthase large subunit	EF	Amino acid transport and metabolism ; Nucleotide transport and metabolism ;	IPR005479 [Carbamoyl-phosphate synthetase large subunit-like, ATP-binding domain] ; IPR005480[Carbamoyl-phosphate synthetase, large subunit oligomerisation domain] ; IPR005483[Carbamoyl-phosphate synthase large subunit, CPSase domain] ; IPR011607[Methylglyoxal synthase-like domain] ; IPR011761[ATP-grasp fold]
Dhu000014913	locus=Chr19:93397433:93450984:- [translate_table: standard]	-	6.11178e+07	6.33822e+07	5.94573e+07	6.88134e+07	6.94374e+07	7.50621e+07	0.862383	0.0129123	-0.2136	Nonsignificant	None	4	Biological Process:glutamate biosynthetic process (GO:0006537),Biological Process:nitrogen compound metabolic process (GO:0006807),Molecular Function:glutamate synthase activity (GO:0015930),Biological Process:oxidation-reduction process (GO:0055114)	glutamate synthase (ferredoxin)	1.4.7.1	ko00630 Glyoxylate and dicarboxylate metabolism ko00910 Nitrogen metabolism	Glutamate synthase domain 3	E	Amino acid transport and metabolism ;	IPR002932 [Glutamate synthase domain] ; IPR006982[Glutamate synthase, central-N]
Dhu000027296	locus=Chr6:28584527:28610700:+ [translate_table: standard]	-	1.23969e+08	1.17317e+08	1.19378e+08	1.24681e+08	1.28367e+08	1.31388e+08	0.938163	0.0454971	-0.0920895	Nonsignificant	None	5	Molecular Function:malic enzyme activity (GO:0004470),Molecular Function:malate dehydrogenase (decarboxylating) (NAD+) activity (GO:0004471),Biological Process:malate metabolic process (GO:0006108),Molecular Function:NAD binding (GO:0051287),Biological Process:oxidation-reduction process (GO:0055114)	malate dehydrogenase (oxaloacetate-decarboxylating)(NADP+)	1.1.1.40	ko00620 Pyruvate metabolism ko00710 Carbon fixation in photosynthetic organisms ko01100 Metabolic pathways ko01200 Carbon metabolism	Malic enzyme	C	Energy production and conversion ;	IPR001891 [Malic oxidoreductase] ; IPR012301[Malic enzyme, N-terminal domain] ; IPR012302[Malic enzyme, NAD-binding]
Dhu000003802	locus=Chr8:16847197:16852759:+ [translate_table: standard]	-	3.7948e+07	3.8557e+07	3.88302e+07	1.73212e+08	1.32483e+08	9.29508e+07	0.289318	0.0552381	-1.78927	Nonsignificant	None	--	--	molecular chaperone DnaK	--	ko03018 RNA degradation	Molecular chaperone DnaK (HSP70)	O	Posttranslational modification, protein turnover, chaperones ;	IPR013126 [Heat shock protein 70 family]
Dhu000000548	locus=Chr15:1414750:1419336:- [translate_table: standard]	-	7.39566e+07	7.01902e+07	7.27674e+07	3.90677e+07	4.46111e+07	4.62343e+07	1.66969	0.000285958	0.739578	Nonsignificant	None	3	Biological Process:protein peptidyl-prolyl isomerization (GO:0000413),Molecular Function:peptidyl-prolyl cis-trans isomerase activity (GO:0003755),Biological Process:protein folding (GO:0006457)	--	--	--	Peptidyl-prolyl cis-trans isomerase (rotamase) - cyclophilin family	O	Posttranslational modification, protein turnover, chaperones ;	IPR002130 [Cyclophilin-type peptidyl-prolyl cis-trans isomerase domain]
Dhu000016760	locus=Chr16:82970117:83008352:- [translate_table: standard]	-	290875	187175	239945	2.3876e+06	1.92444e+06	1.45341e+06	0.124534	0.0235922	-3.00539	Significant	down	5	Molecular Function:structural molecule activity (GO:0005198),Biological Process:intracellular protein transport (GO:0006886),Biological Process:vesicle-mediated transport (GO:0016192),Cellular Component:clathrin coat of trans-Golgi network vesicle (GO:0030130),Cellular Component:clathrin coat of coated pit (GO:0030132)	clathrin heavy chain	--	ko04144 Endocytosis	--	--	--	IPR000547 [Clathrin, heavy chain/VPS, 7-fold repeat] ; IPR015348[Clathrin, heavy chain, linker, core motif] ; IPR022365[Clathrin, heavy chain, propeller repeat]
Dhu000002008	locus=Chr6:74043313:74058874:+ [translate_table: standard]	-	8.04979e+07	8.8348e+07	8.17088e+07	1.0074e+08	1.07325e+08	1.11728e+08	0.783491	0.00455473	-0.352011	Nonsignificant	None	5	Molecular Function:glutamate decarboxylase activity (GO:0004351),Biological Process:glutamate metabolic process (GO:0006536),Molecular Function:carboxy-lyase activity (GO:0016831),Biological Process:carboxylic acid metabolic process (GO:0019752),Molecular Function:pyridoxal phosphate binding (GO:0030170)	glutamate decarboxylase	4.1.1.15	ko00250 Alanine, aspartate and glutamate metabolism ko00410 beta-Alanine metabolism ko00430 Taurine and hypotaurine metabolism ko00650 Butanoate metabolism ko01100 Metabolic pathways ko01110 Biosynthesis of secondary metabolites	Glutamate or tyrosine decarboxylase or a related PLP-dependent protein	E	Amino acid transport and metabolism ;	IPR002129 [Pyridoxal phosphate-dependent decarboxylase] ; IPR010107[Glutamate decarboxylase]
Dhu000003837	locus=Chr9:32520548:32540635:+ [translate_table: standard]	-	8.42913e+07	8.917e+07	8.37943e+07	4.44156e+07	4.66294e+07	4.93844e+07	1.83192	6.39924e-05	0.873357	Nonsignificant	None	2	Molecular Function:serine-type endopeptidase activity (GO:0004252),Biological Process:proteolysis (GO:0006508)	--	--	--	Serine protease, subtilisin family	O	Posttranslational modification, protein turnover, chaperones ;	IPR000209 [Peptidase S8/S53 domain] ; IPR003137[PA domain] ; IPR010259[Peptidase S8 propeptide/proteinase inhibitor I9] ; IPR015500[Peptidase S8, subtilisin-related]
Dhu000018076	locus=Chr10:70082921:70087673:- [translate_table: standard]	-	1.08917e+08	1.17409e+08	1.14946e+08	5.54936e+07	5.76522e+07	5.81894e+07	1.99184	2.84812e-05	0.9941	Nonsignificant	None	2	Molecular Function:ribokinase activity (GO:0004747),Biological Process:D-ribose metabolic process (GO:0006014)	fructokinase	2.7.1.4	ko00051 Fructose and mannose metabolism ko00500 Starch and sucrose metabolism ko00520 Amino sugar and nucleotide sugar metabolism ko01100 Metabolic pathways	Sugar or nucleoside kinase, ribokinase family	G	Carbohydrate transport and metabolism ;	IPR002139 [Ribokinase/fructokinase] ; IPR011611[Carbohydrate kinase PfkB]
Dhu000027776	locus=Chr13:18622646:18625655:+ [translate_table: standard]	-	3.82056e+07	3.74157e+07	3.96536e+07	3.4161e+07	2.93924e+07	2.52471e+07	1.29813	0.029355	0.37644	Nonsignificant	None	1	Molecular Function:transferase activity (GO:0016740)	glycine hydroxymethyltransferase	2.1.2.1	ko00260 Glycine, serine and threonine metabolism ko00460 Cyanoamino acid metabolism ko00630 Glyoxylate and dicarboxylate metabolism ko00670 One carbon pool by folate ko01100 Metabolic pathways ko01110 Biosynthesis of secondary metabolites ko01200 Carbon metabolism ko01230 Biosynthesis of amino acids	Glycine/serine hydroxymethyltransferase	E	Amino acid transport and metabolism ;	IPR001085 [Serine hydroxymethyltransferase]
Dhu000024947	locus=Chr8:5544606:5545963:+ [translate_table: standard]	-	2.30283e+07	2.30439e+07	2.37866e+07	4.0111e+06	3.53115e+06	2.44485e+06	6.99491	2.89377e-06	2.80631	Significant	up	--	--	--	--	--	--	--	--	--
Dhu000010146	locus=Chr19:119018333:119020940:+ [translate_table: standard]	-	2.05309e+07	1.98697e+07	1.91965e+07	1.16795e+07	9.33527e+06	1.1707e+07	1.82133	0.000513793	0.864992	Nonsignificant	None	4	Molecular Function:magnesium ion binding (GO:0000287),Molecular Function:pyruvate kinase activity (GO:0004743),Biological Process:glycolytic process (GO:0006096),Molecular Function:potassium ion binding (GO:0030955)	pyruvate kinase	2.7.1.40	ko00010 Glycolysis / Gluconeogenesis ko00230 Purine metabolism ko00620 Pyruvate metabolism ko01100 Metabolic pathways ko01110 Biosynthesis of secondary metabolites ko01200 Carbon metabolism ko01230 Biosynthesis of amino acids	Phosphohistidine swiveling domain of PEP-utilizing enzymes	T	Signal transduction mechanisms ;	IPR001697 [Pyruvate kinase] ; IPR015793[Pyruvate kinase, barrel] ; IPR015795[Pyruvate kinase, C-terminal]
Dhu000014602	locus=Chr5:12107562:12113088:- [translate_table: standard]	-	1.70704e+06	1.72679e+06	1.6957e+06	373118	0	306987	5.02818	1.74203e-05	2.33004	Significant	up	4	Molecular Function:catalase activity (GO:0004096),Biological Process:response to oxidative stress (GO:0006979),Molecular Function:heme binding (GO:0020037),Biological Process:oxidation-reduction process (GO:0055114)	catalase	1.11.1.6	ko00380 Tryptophan metabolism ko00630 Glyoxylate and dicarboxylate metabolism ko01110 Biosynthesis of secondary metabolites ko01200 Carbon metabolism ko04016 MAPK signaling pathway - plant ko04146 Peroxisome	Catalase	P	Inorganic ion transport and metabolism ;	IPR010582 [Catalase immune-responsive domain] ; IPR011614[Catalase core domain] ; IPR018028[Catalase, mono-functional, haem-containing]
Dhu000014868	locus=Chr10:83854236:83854931:+ [translate_table: standard]	-	3.78996e+06	1.38842e+06	3.60692e+06	0	0	0	Inf	0	Inf	Significant	up	--	--	--	--	--	--	--	--	--
Dhu000003203	locus=Chr18:57751010:57753214:- [translate_table: standard]	-	6.41807e+08	6.73052e+08	6.27143e+08	1.79867e+09	1.83945e+09	1.86814e+09	0.35269	1.04376e-06	-1.50353	Nonsignificant	None	4	Cellular Component:photosystem I (GO:0009522),Cellular Component:thylakoid (GO:0009579),Biological Process:photosynthesis (GO:0015979),Cellular Component:integral component of membrane (GO:0016021)	photosystem I P700 chlorophyll a apoprotein A2	--	ko00195 Photosynthesis ko01100 Metabolic pathways	Outer membrane protein OmpA and related peptidoglycan-associated (lipo)proteins	M	Cell wall/membrane/envelope biogenesis ;	IPR001280 [Photosystem I PsaA/PsaB]
Dhu000018630	locus=Chr16:61944961:61948643:- [translate_table: standard]	-	1.0179e+07	8.38881e+06	8.95822e+06	2.61659e+07	2.49591e+07	2.18565e+07	0.377166	0.000399784	-1.40673	Nonsignificant	None	2	Molecular Function:catalytic activity (GO:0003824),Molecular Function:protein binding (GO:0005515)	phospholipase D1/2	3.1.4.4	ko00564 Glycerophospholipid metabolism ko00565 Ether lipid metabolism ko01100 Metabolic pathways ko01110 Biosynthesis of secondary metabolites ko04144 Endocytosis	Phosphatidylserine/phosphatidylglycerophosphate/cardiolipin synthase or related enzyme	I	Lipid transport and metabolism ;	IPR000008 [C2 domain] ; IPR001736[Phospholipase D/Transphosphatidylase] ; IPR015679[Phospholipase D family] ; IPR024632[Phospholipase D, C-terminal]
Dhu000012974	locus=Chr7:30513939:30524369:- [translate_table: standard]	-	3.26055e+07	3.32364e+07	3.42158e+07	8.8301e+06	7.90471e+06	9.93565e+06	3.75163	5.29779e-06	1.90752	Nonsignificant	None	--	--	protochlorophyllide reductase	1.3.1.33	ko00860 Porphyrin and chlorophyll metabolism ko01100 Metabolic pathways ko01110 Biosynthesis of secondary metabolites	NAD(P)-dependent dehydrogenase, short-chain alcohol dehydrogenase family	IQR	Lipid transport and metabolism ; Secondary metabolites biosynthesis, transport and catabolism ; General function prediction only ;	IPR002347 [Short-chain dehydrogenase/reductase SDR]
Dhu000000441	locus=Chr16:69616318:69632979:+ [translate_table: standard]	-	5.59676e+07	5.55999e+07	6.21429e+07	2.52822e+07	2.77452e+07	2.47755e+07	2.2327	0.000158579	1.15879	Nonsignificant	None	1	Molecular Function:nucleic acid binding (GO:0003676)	small subunit ribosomal protein S1	--	ko03010 Ribosome	Ribosomal protein S1	J	Translation, ribosomal structure and biogenesis ;	IPR003029 [S1 domain] ; IPR022967[RNA-binding domain, S1]
Dhu000014752	locus=Chr10:83291789:83292484:- [translate_table: standard]	-	1.66399e+08	1.71343e+08	1.84726e+08	2.90628e+06	6.53981e+06	6.38538e+06	33.0019	7.20828e-06	5.04448	Significant	up	--	--	--	--	--	--	--	--	--
Dhu000012160	locus=Chr9:24561612:24579976:- [translate_table: standard]	-	7.73084e+07	7.5499e+07	7.92692e+07	2.57476e+07	2.74968e+07	2.8006e+07	2.85632	2.55468e-06	1.51416	Nonsignificant	None	1	Biological Process:oxidation-reduction process (GO:0055114)	alcohol dehydrogenase class-P	1.1.1.1	ko00010 Glycolysis / Gluconeogenesis ko00071 Fatty acid degradation ko00350 Tyrosine metabolism ko00592 alpha-Linolenic acid metabolism ko01100 Metabolic pathways ko01110 Biosynthesis of secondary metabolites	Zn-dependent alcohol dehydrogenase	R	General function prediction only ;	IPR013149 [Alcohol dehydrogenase, C-terminal] ; IPR013154[Alcohol dehydrogenase, N-terminal]
Dhu000022627	locus=Chr11:3382290:3387797:+ [translate_table: standard]	-	2.76156e+07	2.80421e+07	2.89104e+07	2.09188e+06	1.04086e+07	3.32088e+06	5.34519	0.0112376	2.41824	Significant	up	1	Molecular Function:protein domain specific binding (GO:0019904)	14-3-3 protein epsilon	--		--	--	--	IPR000308 [14-3-3 protein] ; IPR023410[14-3-3 domain]
Dhu000001934	locus=Chr6:72047414:72102189:+ [translate_table: standard]	-	1.37766e+08	1.49376e+08	1.41113e+08	2.17473e+08	2.15896e+08	2.06253e+08	0.669544	0.000138082	-0.57875	Nonsignificant	None	3	Molecular Function:protein kinase activity (GO:0004672),Molecular Function:ATP binding (GO:0005524),Biological Process:protein phosphorylation (GO:0006468)	--	--	--	Actin-related protein	Z	Cytoskeleton ;	IPR000719 [Protein kinase domain] ; IPR003591[Leucine-rich repeat, typical subtype] ; IPR004000[Actin family] ; IPR013210[Leucine-rich repeat-containing N-terminal, plant-type]
Dhu000009745	locus=Chr15:81920500:81957479:- [translate_table: standard]	-	4.45393e+06	4.14766e+06	4.26171e+06	1.04164e+07	1.16987e+07	1.25735e+07	0.370821	0.00646664	-1.4312	Nonsignificant	None	9	Molecular Function:RNA binding (GO:0003723),Molecular Function:translation initiation factor activity (GO:0003743),Molecular Function:GTPase activity (GO:0003924),Molecular Function:structural constituent of cytoskeleton (GO:0005200),Molecular Function:GTP binding (GO:0005525),Cellular Component:cytoplasm (GO:0005737),Cellular Component:microtubule (GO:0005874),Biological Process:translational in…	tubulin alpha	--	ko04145 Phagosome	--	--	--	IPR000217 [Tubulin] ; IPR001040[Translation Initiation factor eIF- 4e] ; IPR002452[Alpha tubulin] ; IPR003008[Tubulin/FtsZ, GTPase domain] ; IPR018316[Tubulin/FtsZ, 2-layer sandwich domain]
Dhu000017731	locus=Chr18:14494331:14495563:- [translate_table: standard]	-	6.40811e+07	6.80412e+07	6.66628e+07	3.64915e+07	3.30341e+07	3.51777e+07	1.89856	3.40715e-05	0.924903	Nonsignificant	None	2	Molecular Function:oxidoreductase activity (GO:0016491),Biological Process:oxidation-reduction process (GO:0055114)	malate dehydrogenase	1.1.1.37	ko00020 Citrate cycle (TCA cycle) ko00270 Cysteine and methionine metabolism ko00620 Pyruvate metabolism ko00630 Glyoxylate and dicarboxylate metabolism ko00710 Carbon fixation in photosynthetic organisms ko01100 Metabolic pathways ko01110 Biosynthesis of secondary metabolites ko01200 Carbon metabolism	Malate/lactate dehydrogenase	C	Energy production and conversion ;	IPR001236 [Lactate/malate dehydrogenase, N-terminal] ; IPR022383[Lactate/malate dehydrogenase, C-terminal]
Dhu000024995	locus=Chr16:13408765:13416162:- [translate_table: standard]	-	1.7988e+07	1.91722e+07	2.07989e+07	1.43094e+07	1.39764e+07	1.2622e+07	1.41682	0.00414547	0.502659	Nonsignificant	None	1	Molecular Function:GTP binding (GO:0005525)	--	--	--	Predicted GTPase	R	General function prediction only ;	IPR006703 [AIG1-type guanine nucleotide-binding (G) domain] ; IPR024283[Translocase of chloroplast 159/132, membrane anchor domain]
Dhu000010685	locus=Chr19:2737979:2751308:- [translate_table: standard]	-	1.81617e+07	1.75215e+07	1.71985e+07	1.33974e+08	9.52052e+07	6.36889e+07	0.180565	0.0588844	-2.46941	Nonsignificant	None	3	Biological Process:intracellular protein transport (GO:0006886),Molecular Function:P-P-bond-hydrolysis-driven protein transmembrane transporter activity (GO:0015450),Cellular Component:outer membrane (GO:0019867)	--	--	--	Outer membrane protein assembly factor BamA	M	Cell wall/membrane/envelope biogenesis ;	IPR000184 [Bacterial surface antigen (D15)] ; IPR005689[Chloroplast envelope protein translocase, IAP75]
Dhu000016448	locus=Chr8:57860784:57867216:+ [translate_table: standard]	-	1.88839e+07	1.84137e+07	1.79389e+07	1.42466e+07	1.47785e+07	1.31318e+07	1.31026	0.00143467	0.389848	Nonsignificant	None	6	Molecular Function:structural molecule activity (GO:0005198),Cellular Component:cytoplasm (GO:0005737),Biological Process:intracellular protein transport (GO:0006886),Biological Process:vesicle-mediated transport (GO:0016192),Cellular Component:membrane coat (GO:0030117),Cellular Component:COPI vesicle coat (GO:0030126)	coatomer subunit beta	--	--	--	--	--	IPR002553 [Clathrin/coatomer adaptor, adaptin-like, N-terminal] ; IPR011710[Coatomer beta subunit, C-terminal] ; IPR016460[Coatomer beta subunit (COPB1)] ; IPR029446[Coatomer beta subunit, appendage platform domain]
Dhu000000088	locus=Chr12:65989142:65998333:- [translate_table: standard]	-	1.64066e+08	1.57203e+08	1.66502e+08	2.27216e+08	2.27007e+08	2.21474e+08	0.72188	4.86804e-05	-0.470169	Nonsignificant	None	2	Molecular Function:fructose-bisphosphate aldolase activity (GO:0004332),Biological Process:glycolytic process (GO:0006096)	fructose-bisphosphate aldolase, class I	4.1.2.13	ko00010 Glycolysis / Gluconeogenesis ko00030 Pentose phosphate pathway ko00051 Fructose and mannose metabolism ko00710 Carbon fixation in photosynthetic organisms ko01100 Metabolic pathways ko01110 Biosynthesis of secondary metabolites ko01200 Carbon metabolism ko01230 Biosynthesis of amino acids	Fructose-bisphosphate aldolase class 1	G	Carbohydrate transport and metabolism ;	IPR000741 [Fructose-bisphosphate aldolase, class-I]
Dhu000020537	locus=Chr17:111642956:111649077:- [translate_table: standard]	-	6.2587e+07	5.97534e+07	5.87309e+07	3.27521e+07	3.58541e+07	3.27328e+07	1.78679	6.80604e-05	0.837369	Nonsignificant	None	2	Molecular Function:oxidoreductase activity (GO:0016491),Biological Process:oxidation-reduction process (GO:0055114)	monodehydroascorbate reductase (NADH)	1.6.5.4	ko00053 Ascorbate and aldarate metabolism ko01100 Metabolic pathways	NADPH-dependent 2,4-dienoyl-CoA reductase, sulfur reductase, or a related oxidoreductase	I	Lipid transport and metabolism ;	IPR023753 [FAD/NAD(P)-binding domain]
Dhu000026774	locus=Chr15:1338892:1342501:- [translate_table: standard]	-	6.66098e+07	6.73507e+07	6.98804e+07	2.41247e+07	2.42323e+07	2.25662e+07	2.87411	2.50091e-06	1.52311	Nonsignificant	None	3	Biological Process:metabolic process (GO:0008152),Molecular Function:NAD binding (GO:0051287),Biological Process:oxidation-reduction process (GO:0055114)	formate dehydrogenase	1.17.1.9	ko00630 Glyoxylate and dicarboxylate metabolism ko01100 Metabolic pathways ko01200 Carbon metabolism	Lactate dehydrogenase or related 2-hydroxyacid dehydrogenase	CHR	Energy production and conversion ; Coenzyme transport and metabolism ; General function prediction only ;	IPR006139 [D-isomer specific 2-hydroxyacid dehydrogenase, catalytic domain] ; IPR006140[D-isomer specific 2-hydroxyacid dehydrogenase, NAD-binding domain]
Dhu000015662	locus=Chr10:12677335:12686144:- [translate_table: standard]	-	4.56798e+07	4.86022e+07	4.80165e+07	2.03996e+07	2.47803e+07	2.51448e+07	2.02345	0.000170253	1.01682	Nonsignificant	None	5	Molecular Function:protein binding (GO:0005515),Cellular Component:nucleus (GO:0005634),Cellular Component:cytoplasm (GO:0005737),Biological Process:protein import into nucleus (GO:0006606),Molecular Function:protein transporter activity (GO:0008565)	--	--	--	--	--	--	IPR000225 [Armadillo] ; IPR002652[Importin-alpha, importin-beta-binding domain] ; IPR032413[Atypical Arm repeat]
Dhu000005644	locus=Chr5:21905246:21931912:- [translate_table: standard]	-	2.56783e+07	2.6151e+07	2.48406e+07	1.95519e+07	2.64372e+07	2.61752e+07	1.06244	0.546908	0.0873757	Nonsignificant	None	--	--	serine/threonine-protein phosphatase 2A regulatory subunit A	--	ko03015 mRNA surveillance pathway	HEAT repeat	R	General function prediction only ;	IPR021133 [HEAT, type 2]
Dhu000029085	locus=Chr16:63326424:63361060:+ [translate_table: standard]	-	8.95625e+07	8.52942e+07	9.37964e+07	9.28396e+07	9.49504e+07	9.62852e+07	0.945711	0.124543	-0.080528	Nonsignificant	None	4	Biological Process:cellular amino acid metabolic process (GO:0006520),Molecular Function:transaminase activity (GO:0008483),Biological Process:biosynthetic process (GO:0009058),Molecular Function:pyridoxal phosphate binding (GO:0030170)	aspartate aminotransferase, chloroplastic	2.6.1.1	ko00220 Arginine biosynthesis ko00250 Alanine, aspartate and glutamate metabolism ko00270 Cysteine and methionine metabolism ko00330 Arginine and proline metabolism ko00350 Tyrosine metabolism ko00360 Phenylalanine metabolism ko00400 Phenylalanine, tyrosine and tryptophan biosynthesis ko00950 Isoquinoline alkaloid biosynthesis ko00960 Tropane, piperidine and pyridine alkaloid biosynthesis ko01100…	Aspartate/tyrosine/aromatic aminotransferase	E	Amino acid transport and metabolism ;	IPR000796 [Aspartate/other aminotransferase] ; IPR004839[Aminotransferase, class I/classII]
Dhu000017200	locus=Chr11:55769150:55772725:- [translate_table: standard]	-	1.04729e+07	1.00107e+07	1.07628e+07	3.60046e+07	3.62014e+07	3.44896e+07	0.292856	1.73199e-06	-1.77174	Nonsignificant	None	2	Molecular Function:ATP binding (GO:0005524),Biological Process:protein metabolic process (GO:0019538)	ATP-dependent Clp protease ATP-binding subunit ClpB	--		ATP-dependent Clp protease ATP-binding subunit ClpA	O	Posttranslational modification, protein turnover, chaperones ;	IPR001270 [ClpA/B family] ; IPR003593[AAA+ ATPase domain] ; IPR003959[ATPase, AAA-type, core] ; IPR004176[Clp, N-terminal] ; IPR019489[Clp ATPase, C-terminal]
Dhu000025514	locus=Chr19:2603228:2629951:- [translate_table: standard]	-	3.41305e+07	3.2285e+07	3.05237e+07	2.24631e+07	1.8984e+07	1.97964e+07	1.58285	0.00129705	0.662524	Nonsignificant	None	5	Molecular Function:catalytic activity (GO:0003824),Molecular Function:oxidoreductase activity (GO:0016491),Biological Process:cell redox homeostasis (GO:0045454),Molecular Function:coenzyme binding (GO:0050662),Biological Process:oxidation-reduction process (GO:0055114)	glutathione reductase (NADPH)	1.8.1.7	ko00480 Glutathione metabolism	Pyruvate/2-oxoglutarate dehydrogenase complex, dihydrolipoamide dehydrogenase (E3) component or related enzyme	C	Energy production and conversion ;	IPR001509 [NAD-dependent epimerase/dehydratase] ; IPR004099[Pyridine nucleotide-disulphide oxidoreductase, dimerisation domain] ; IPR023753[FAD/NAD(P)-binding domain]
Dhu000027339	locus=Chr6:69824199:69829391:+ [translate_table: standard]	-	2.93072e+08	3.07559e+08	3.08453e+08	1.86264e+08	1.99275e+08	1.99909e+08	1.5528	8.5982e-05	0.634874	Nonsignificant	None	2	Molecular Function:fructose-bisphosphate aldolase activity (GO:0004332),Biological Process:glycolytic process (GO:0006096)	fructose-bisphosphate aldolase, class I	4.1.2.13	ko00010 Glycolysis / Gluconeogenesis ko00030 Pentose phosphate pathway ko00051 Fructose and mannose metabolism ko00710 Carbon fixation in photosynthetic organisms ko01100 Metabolic pathways ko01110 Biosynthesis of secondary metabolites ko01200 Carbon metabolism ko01230 Biosynthesis of amino acids	Fructose-bisphosphate aldolase class 1	G	Carbohydrate transport and metabolism ;	IPR000741 [Fructose-bisphosphate aldolase, class-I]
Dhu000025227	locus=Chr16:63068634:63081638:- [translate_table: standard]	-	1.69772e+07	1.66748e+07	1.73771e+07	2.96659e+07	3.24881e+07	3.29068e+07	0.536804	0.000145127	-0.897533	Nonsignificant	None	4	Biological Process:cellular amino acid metabolic process (GO:0006520),Molecular Function:transaminase activity (GO:0008483),Biological Process:biosynthetic process (GO:0009058),Molecular Function:pyridoxal phosphate binding (GO:0030170)	aspartate aminotransferase, chloroplastic	2.6.1.1	ko00220 Arginine biosynthesis ko00250 Alanine, aspartate and glutamate metabolism ko00270 Cysteine and methionine metabolism ko00330 Arginine and proline metabolism ko00350 Tyrosine metabolism ko00360 Phenylalanine metabolism ko00400 Phenylalanine, tyrosine and tryptophan biosynthesis ko00950 Isoquinoline alkaloid biosynthesis ko00960 Tropane, piperidine and pyridine alkaloid biosynthesis ko01100…	Aspartate/tyrosine/aromatic aminotransferase	E	Amino acid transport and metabolism ;	IPR000796 [Aspartate/other aminotransferase] ; IPR004839[Aminotransferase, class I/classII]
Dhu000003844	locus=utig000003844:51:15392:+ [translate_table: standard]	-	2.75529e+07	2.82366e+07	2.74761e+07	1.925e+07	2.04387e+07	2.56715e+07	1.27395	0.0919285	0.349308	Nonsignificant	None	3	Molecular Function:formate-tetrahydrofolate ligase activity (GO:0004329),Molecular Function:ATP binding (GO:0005524),Biological Process:folic acid-containing compound biosynthetic process (GO:0009396)	formate--tetrahydrofolate ligase	6.3.4.3	ko00670 One carbon pool by folate ko01100 Metabolic pathways ko01200 Carbon metabolism	Formyltetrahydrofolate synthetase	F	Nucleotide transport and metabolism ;	IPR000559 [Formate-tetrahydrofolate ligase, FTHFS]
Dhu000024881	locus=Chr17:15196353:15209195:- [translate_table: standard]	-	4.29228e+07	4.35416e+07	4.21107e+07	2.92752e+07	1.8206e+07	2.04504e+07	1.89272	0.0253611	0.920458	Nonsignificant	None	3	Molecular Function:ATP binding (GO:0005524),Biological Process:protein folding (GO:0006457),Molecular Function:unfolded protein binding (GO:0051082)	T-complex protein 1 subunit gamma	--	--	Chaperonin GroEL (HSP60 family)	O	Posttranslational modification, protein turnover, chaperones ;	IPR002423 [Chaperonin Cpn60/TCP-1 family] ; IPR012719[T-complex protein 1, gamma subunit] ; IPR017998[Chaperone tailless complex polypeptide 1 (TCP-1)]
Dhu000022733	locus=Chr3:13216980:13246459:+ [translate_table: standard]	-	2.70568e+07	2.80403e+07	2.63764e+07	1.62353e+07	1.841e+07	1.57729e+07	1.61595	0.00039558	0.692384	Nonsignificant	None	1	Molecular Function:ATP binding (GO:0005524)	T-complex protein 1 subunit zeta	--	--	Chaperonin GroEL (HSP60 family)	O	Posttranslational modification, protein turnover, chaperones ;	IPR002423 [Chaperonin Cpn60/TCP-1 family] ; IPR017998[Chaperone tailless complex polypeptide 1 (TCP-1)]
Dhu000007132	locus=Chr6:8482047:8508041:- [translate_table: standard]	-	3.69002e+07	3.58085e+07	3.57736e+07	1.92456e+07	1.83407e+07	1.84643e+07	1.93543	3.01452e-06	0.952657	Nonsignificant	None	--	--	mitochondrial-processing peptidase subunit alpha	3.4.24.64	--	Predicted Zn-dependent peptidase	R	General function prediction only ;	IPR007863 [Peptidase M16, C-terminal] ; IPR011765[Peptidase M16, N-terminal]
Dhu000017345	locus=Chr3:16299141:16300373:- [translate_table: standard]	-	1.91604e+08	1.95153e+08	1.98371e+08	2.00591e+08	1.9474e+08	2.27518e+08	0.939439	0.288435	-0.0901292	Nonsignificant	None	4	Molecular Function:transporter activity (GO:0005215),Cellular Component:mitochondrial inner membrane (GO:0005743),Biological Process:transport (GO:0006810),Biological Process:transmembrane transport (GO:0055085)	solute carrier family 25 (mitochondrial adenine nucleotide translocator), member 4/5/6/31	--		--	--	--	IPR002067 [Mitochondrial carrier protein] ; IPR002113[Adenine nucleotide translocator 1] ; IPR018108[Mitochondrial substrate/solute carrier]
Dhu000007042	locus=Chr18:22783038:22789291:- [translate_table: standard]	-	5.36631e+07	5.3296e+07	5.39792e+07	2.65026e+07	3.03235e+07	2.08391e+07	2.07221	0.00942892	1.05117	Nonsignificant	None	1	Biological Process:cell redox homeostasis (GO:0045454)	protein disulfide-isomerase A1	5.3.4.1	ko04141 Protein processing in endoplasmic reticulum	Negative regulator of GroEL, contains thioredoxin-like and TPR-like domains	O	Posttranslational modification, protein turnover, chaperones ;	IPR013766 [Thioredoxin domain]
Dhu000026461	locus=Chr16:67596541:67602540:- [translate_table: standard]	-	4.69128e+07	4.75334e+07	4.67399e+07	3.62868e+07	4.08438e+07	3.55317e+07	1.25318	0.0270431	0.325595	Nonsignificant	None	--	--	--	--	ko00630 Glyoxylate and dicarboxylate metabolism ko01100 Metabolic pathways ko01110 Biosynthesis of secondary metabolites ko01200 Carbon metabolism	Ribonucleotide monophosphatase NagD, HAD superfamily	F	Nucleotide transport and metabolism ;	IPR006357 [HAD-superfamily hydrolase, subfamily IIA]
Dhu000007819	locus=Chr3:1209440:1211542:+ [translate_table: standard]	-	6.95896e+08	6.84296e+08	7.18591e+08	5.99037e+08	6.10235e+08	6.15547e+08	1.15013	0.00122519	0.201799	Nonsignificant	None	1	Cellular Component:membrane (GO:0016020)	light-harvesting complex II chlorophyll a/b binding protein 4	--	ko00196 Photosynthesis - antenna proteins ko01100 Metabolic pathways	--	--	--	IPR001344 [Chlorophyll A-B binding protein, plant] ; IPR022796[Chlorophyll A-B binding protein]
Dhu000027229	locus=Chr15:52427214:52428701:+ [translate_table: standard]	-	9.64668e+06	1.03026e+07	9.93116e+06	8.72028e+06	8.77441e+06	1.31077e+07	0.976409	0.88425	-0.0344422	Nonsignificant	None	3	Molecular Function:phosphogluconate dehydrogenase (decarboxylating) activity (GO:0004616),Biological Process:pentose-phosphate shunt (GO:0006098),Biological Process:oxidation-reduction process (GO:0055114)	--	--	ko00030 Pentose phosphate pathway ko00480 Glutathione metabolism ko01100 Metabolic pathways ko01110 Biosynthesis of secondary metabolites ko01200 Carbon metabolism	6-phosphogluconate dehydrogenase	G	Carbohydrate transport and metabolism ;	IPR006114 [6-phosphogluconate dehydrogenase, C-terminal] ; IPR006115[6-phosphogluconate dehydrogenase, NADP-binding] ; IPR006183[6-phosphogluconate dehydrogenase]
Dhu000005781	locus=Chr18:16856818:16859124:- [translate_table: standard]	-	5.34475e+07	5.73976e+07	6.10076e+07	1.54458e+07	1.49217e+07	1.60173e+07	3.70494	0.00228786	1.88945	Nonsignificant	None	2	Molecular Function:serine-type endopeptidase activity (GO:0004252),Biological Process:proteolysis (GO:0006508)	--	--	--	Serine protease, subtilisin family	O	Posttranslational modification, protein turnover, chaperones ;	IPR000209 [Peptidase S8/S53 domain] ; IPR003137[PA domain] ; IPR010259[Peptidase S8 propeptide/proteinase inhibitor I9] ; IPR015500[Peptidase S8, subtilisin-related]
Dhu000013724	locus=Chr17:22416508:22420244:- [translate_table: standard]	-	7.87331e+06	8.83981e+06	8.50013e+06	6.42115e+06	3.82469e+06	4.45701e+06	1.71485	0.0135427	0.778086	Nonsignificant	None	1	Molecular Function:transferase activity (GO:0016740)	glycine hydroxymethyltransferase	2.1.2.1	ko00260 Glycine, serine and threonine metabolism ko00460 Cyanoamino acid metabolism ko00630 Glyoxylate and dicarboxylate metabolism ko00670 One carbon pool by folate ko01100 Metabolic pathways ko01110 Biosynthesis of secondary metabolites ko01200 Carbon metabolism ko01230 Biosynthesis of amino acids	Glycine/serine hydroxymethyltransferase	E	Amino acid transport and metabolism ;	IPR001085 [Serine hydroxymethyltransferase]
Dhu000028490	locus=Chr5:38254226:38259807:+ [translate_table: standard]	-	2.26141e+07	2.53702e+07	2.18738e+07	2.21672e+07	2.41184e+07	2.39423e+07	0.994735	0.925182	-0.0076153	Nonsignificant	None	3	Molecular Function:magnesium ion binding (GO:0000287),Molecular Function:catalytic activity (GO:0003824),Molecular Function:thiamine pyrophosphate binding (GO:0030976)	2-hydroxyacyl-CoA lyase 1	4.1.-.-	ko04146 Peroxisome	Acetolactate synthase large subunit or other thiamine pyrophosphate-requiring enzyme	EH	Amino acid transport and metabolism ; Coenzyme transport and metabolism ;	IPR011766 [Thiamine pyrophosphate enzyme, C-terminal TPP-binding] ; IPR012000[Thiamine pyrophosphate enzyme, central domain] ; IPR012001[Thiamine pyrophosphate enzyme, N-terminal TPP-binding domain]
Dhu000015221	locus=Chr11:59755130:59761115:+ [translate_table: standard]	-	7.77721e+07	8.94292e+07	7.64189e+07	3.20143e+07	3.89806e+07	3.94042e+07	2.20672	0.000743483	1.1419	Nonsignificant	None	2	Cellular Component:mitochondrial outer membrane (GO:0005741),Biological Process:transmembrane transport (GO:0055085)	voltage-dependent anion channel protein 2	--		--	--	--	IPR027246 [Eukaryotic porin/Tom40]
Dhu000012709	locus=Chr12:8778332:8784759:- [translate_table: standard]	-	1.94389e+07	1.90098e+07	2.1323e+07	2.49725e+07	2.34095e+07	2.70848e+07	0.792026	0.0150138	-0.33638	Nonsignificant	None	3	Molecular Function:ATP binding (GO:0005524),Biological Process:protein folding (GO:0006457),Molecular Function:unfolded protein binding (GO:0051082)	T-complex protein 1 subunit eta	--	--	Chaperonin GroEL (HSP60 family)	O	Posttranslational modification, protein turnover, chaperones ;	IPR002423 [Chaperonin Cpn60/TCP-1 family] ; IPR012720[T-complex protein 1, eta subunit] ; IPR017998[Chaperone tailless complex polypeptide 1 (TCP-1)]
Dhu000025105	locus=Chr8:39258333:39262639:+ [translate_table: standard]	-	9.75425e+06	1.01494e+07	9.57907e+06	1.93091e+07	1.79598e+07	1.61274e+07	0.552149	0.00104855	-0.856872	Nonsignificant	None	4	Molecular Function:inorganic diphosphatase activity (GO:0004427),Molecular Function:hydrogen-translocating pyrophosphatase activity (GO:0009678),Biological Process:proton transport (GO:0015992),Cellular Component:membrane (GO:0016020)	inorganic pyrophosphatase	3.6.1.1	ko00190 Oxidative phosphorylation	Na+ or H+-translocating membrane pyrophosphatase	C	Energy production and conversion ;	IPR004131 [Pyrophosphate-energised proton pump]
Dhu000003064	locus=Chr14:36474223:36478112:+ [translate_table: standard]	-	7.90145e+07	7.12688e+07	7.59402e+07	3.23351e+07	3.64733e+07	3.86125e+07	2.10595	0.000168713	1.07447	Nonsignificant	None	2	Biological Process:sucrose metabolic process (GO:0005985),Molecular Function:sucrose synthase activity (GO:0016157)	sucrose synthase	2.4.1.13	ko00500 Starch and sucrose metabolism ko01100 Metabolic pathways	Glycosyltransferase involved in cell wall bisynthesis	M	Cell wall/membrane/envelope biogenesis ;	IPR000368 [Sucrose synthase]
Dhu000018234	locus=Chr14:50490000:50501157:+ [translate_table: standard]	-	3.90057e+07	3.87445e+07	3.66006e+07	7.09245e+07	7.66216e+07	7.4093e+07	0.515932	3.91871e-05	-0.954746	Nonsignificant	None	1	Biological Process:lipid metabolic process (GO:0006629)	--	--	--	Predicted lipase	I	Lipid transport and metabolism ;	IPR002921 [Fungal lipase-like domain]
Dhu000015615	locus=Chr1:9892819:9893340:- [translate_table: standard]	-	2.22221e+08	2.23448e+08	2.32392e+08	6.56662e+07	6.26268e+07	6.4916e+07	3.50947	1.0822e-06	1.81125	Nonsignificant	None	3	Biological Process:protein peptidyl-prolyl isomerization (GO:0000413),Molecular Function:peptidyl-prolyl cis-trans isomerase activity (GO:0003755),Biological Process:protein folding (GO:0006457)	peptidylprolyl isomerase	5.2.1.8	--	Peptidyl-prolyl cis-trans isomerase (rotamase) - cyclophilin family	O	Posttranslational modification, protein turnover, chaperones ;	IPR002130 [Cyclophilin-type peptidyl-prolyl cis-trans isomerase domain] ; IPR024936[Cyclophilin-type peptidyl-prolyl cis-trans isomerase]
Dhu000013719	locus=Chr17:22271968:22325503:- [translate_table: standard]	-	5.64257e+07	5.85146e+07	5.69611e+07	9.13201e+06	5.59933e+06	5.43087e+06	8.52592	3.11697e-06	3.09186	Significant	up	4	Biological Process:proteolysis (GO:0006508),Molecular Function:cysteine-type peptidase activity (GO:0008234),Molecular Function:oxidoreductase activity (GO:0016491),Biological Process:oxidation-reduction process (GO:0055114)	--	--	--	NADPH:quinone reductase or related Zn-dependent oxidoreductase	CR	Energy production and conversion ; General function prediction only ;	IPR003653 [Ulp1 protease family, C-terminal catalytic domain] ; IPR013154[Alcohol dehydrogenase, N-terminal] ; IPR020843[Polyketide synthase, enoylreductase domain]
Dhu000018255	locus=Chr14:48603865:48606199:- [translate_table: standard]	-	2.1482e+07	2.28715e+07	2.30218e+07	2.56395e+07	2.52519e+07	2.43481e+07	0.895478	0.0135218	-0.15927	Nonsignificant	None	2	Molecular Function:oxidoreductase activity (GO:0016491),Biological Process:oxidation-reduction process (GO:0055114)	--	--	ko00860 Porphyrin and chlorophyll metabolism ko00900 Terpenoid backbone biosynthesis ko01100 Metabolic pathways ko01110 Biosynthesis of secondary metabolites	Dehydrogenase (flavoprotein)	C	Energy production and conversion ;	IPR023753 [FAD/NAD(P)-binding domain]
Dhu000009962	locus=Chr17:110646539:110658518:+ [translate_table: standard]	-	2.66665e+07	2.93858e+07	2.65902e+07	2.59764e+07	1.56712e+07	1.94796e+07	1.35198	0.0848017	0.435072	Nonsignificant	None	4	Molecular Function:magnesium ion binding (GO:0000287),Molecular Function:pyruvate kinase activity (GO:0004743),Biological Process:glycolytic process (GO:0006096),Molecular Function:potassium ion binding (GO:0030955)	pyruvate kinase	2.7.1.40	ko00010 Glycolysis / Gluconeogenesis ko00230 Purine metabolism ko00620 Pyruvate metabolism ko01100 Metabolic pathways ko01110 Biosynthesis of secondary metabolites ko01200 Carbon metabolism ko01230 Biosynthesis of amino acids	Pyruvate kinase	G	Carbohydrate transport and metabolism ;	IPR001697 [Pyruvate kinase] ; IPR015793[Pyruvate kinase, barrel] ; IPR015795[Pyruvate kinase, C-terminal]
Dhu000015609	locus=Chr1:9965714:10011278:+ [translate_table: standard]	-	1.31858e+08	1.29794e+08	1.30626e+08	6.18915e+07	6.05142e+07	6.33487e+07	2.11181	2.82603e-07	1.07848	Nonsignificant	None	2	Molecular Function:triose-phosphate isomerase activity (GO:0004807),Biological Process:metabolic process (GO:0008152)	triosephosphate isomerase (TIM)	5.3.1.1	ko00010 Glycolysis / Gluconeogenesis ko00051 Fructose and mannose metabolism ko00562 Inositol phosphate metabolism ko00710 Carbon fixation in photosynthetic organisms ko01100 Metabolic pathways ko01110 Biosynthesis of secondary metabolites ko01200 Carbon metabolism ko01230 Biosynthesis of amino acids	Triosephosphate isomerase	G	Carbohydrate transport and metabolism ;	IPR000652 [Triosephosphate isomerase]
Dhu000016605	locus=Chr6:78795981:78821826:- [translate_table: standard]	-	1.13152e+07	1.21711e+07	1.20707e+07	1.28484e+07	6.47432e+06	8.85599e+06	1.26184	0.316251	0.335525	Nonsignificant	None	3	Molecular Function:calcium ion binding (GO:0005509),Molecular Function:oxidoreductase activity (GO:0016491),Biological Process:oxidation-reduction process (GO:0055114)	NADH:ubiquinone reductase (non-electrogenic)	1.6.5.9	--	NADH dehydrogenase, FAD-containing subunit	C	Energy production and conversion ;	IPR000103 [Pyridine nucleotide-disulphide oxidoreductase, class-II] ; IPR002048[EF-hand domain] ; IPR023753[FAD/NAD(P)-binding domain]
Dhu000016165	locus=Chr14:43707271:43783239:+ [translate_table: standard]	-	1.19116e+07	1.28108e+07	1.21586e+07	1.77781e+07	2.1814e+07	1.88433e+07	0.631141	0.00437223	-0.663965	Nonsignificant	None	2	Biological Process:proteolysis (GO:0006508),Molecular Function:serine-type peptidase activity (GO:0008236)	--	--	--	Dipeptidyl aminopeptidase/acylaminoacyl peptidase	E	Amino acid transport and metabolism ;	IPR001375 [Peptidase S9, prolyl oligopeptidase, catalytic domain]
Dhu000018442	locus=Chr16:67010214:67019564:- [translate_table: standard]	-	598745	620040	721192	0	0	0	Inf	0	Inf	Significant	up	4	Molecular Function:calcium ion binding (GO:0005509),Cellular Component:endoplasmic reticulum (GO:0005783),Biological Process:protein folding (GO:0006457),Molecular Function:unfolded protein binding (GO:0051082)	calnexin	--	ko04141 Protein processing in endoplasmic reticulum ko04145 Phagosome	--	--	--	IPR001580 [Calreticulin/calnexin]
Dhu000012057	locus=Chr2:24551153:24561578:- [translate_table: standard]	-	3.32811e+07	3.15325e+07	3.45171e+07	6.21281e+06	7.79207e+06	8.22722e+06	4.4679	1.71857e-05	2.1596	Significant	up	--	--	cysteine synthase A	2.5.1.47	ko00270 Cysteine and methionine metabolism ko00920 Sulfur metabolism ko01100 Metabolic pathways ko01110 Biosynthesis of secondary metabolites ko01200 Carbon metabolism ko01230 Biosynthesis of amino acids	Cysteine synthase	E	Amino acid transport and metabolism ;	IPR001926 [Tryptophan synthase beta subunit-like PLP-dependent enzyme]
Dhu000026322	locus=Chr6:256830:261014:- [translate_table: standard]	-	7.61513e+07	7.71075e+07	7.02269e+07	1.6134e+08	1.61677e+08	1.67528e+08	0.455587	7.12316e-06	-1.1342	Nonsignificant	None	1	Biological Process:carbohydrate metabolic process (GO:0005975)	beta-glucosidase	3.2.1.21	ko00460 Cyanoamino acid metabolism ko00500 Starch and sucrose metabolism ko00940 Phenylpropanoid biosynthesis ko01100 Metabolic pathways ko01110 Biosynthesis of secondary metabolites	Beta-glucosidase/6-phospho-beta-glucosidase/beta-galactosidase	G	Carbohydrate transport and metabolism ;	IPR001360 [Glycoside hydrolase family 1]
Dhu000006397	locus=Chr16:85970624:85973481:+ [translate_table: standard]	-	1.67134e+08	1.63216e+08	1.71105e+08	1.48146e+08	1.61908e+08	1.56296e+08	1.07528	0.0636748	0.104707	Nonsignificant	None	2	Biological Process:carbohydrate metabolic process (GO:0005975),Molecular Function:phosphatase activity (GO:0016791)	sedoheptulose-bisphosphatase	3.1.3.37	ko00710 Carbon fixation in photosynthetic organisms ko01100 Metabolic pathways ko01200 Carbon metabolism	Fructose-1,6-bisphosphatase	G	Carbohydrate transport and metabolism ;	IPR000146 [Fructose-1,6-bisphosphatase class 1] ; IPR023079[Sedoheptulose-1,7-bisphosphatase] ; IPR033391[Fructose-1-6-bisphosphatase class I, N-terminal]
Dhu000025709	locus=Chr12:54628341:54630443:+ [translate_table: standard]	-	2.38848e+07	2.30776e+07	2.47687e+07	1.74833e+07	1.48932e+07	1.71459e+07	1.44846	0.00145333	0.534517	Nonsignificant	None	--	--	--	--	--	Periplasmic component of the Tol biopolymer transport system	U	Intracellular trafficking, secretion, and vesicular transport ;	IPR011659 [WD40-like Beta Propeller]
Dhu000018455	locus=Chr4:31485198:31493893:+ [translate_table: standard]	-	8.55616e+07	9.08231e+07	9.53847e+07	9.06125e+07	9.69523e+07	9.09483e+07	0.975787	0.556383	-0.0353619	Nonsignificant	None	--	--	--	--	ko00250 Alanine, aspartate and glutamate metabolism ko00260 Glycine, serine and threonine metabolism ko00630 Glyoxylate and dicarboxylate metabolism ko01100 Metabolic pathways ko01110 Biosynthesis of secondary metabolites ko01200 Carbon metabolism ko04146 Peroxisome	Archaeal aspartate aminotransferase or a related aminotransferase, includes purine catabolism protein PucG	EF	Amino acid transport and metabolism ; Nucleotide transport and metabolism ;	IPR000192 [Aminotransferase class V domain]
Dhu000028420	locus=Chr19:2728221:2735807:- [translate_table: standard]	-	5.79713e+07	6.53364e+07	5.94554e+07	4.50863e+07	4.45288e+07	4.43728e+07	1.36403	0.0178549	0.447873	Nonsignificant	None	--	--	--	--	--	Nucleoside-diphosphate-sugar epimerase	M	Cell wall/membrane/envelope biogenesis ;	--
Dhu000008606	locus=Chr16:67239089:67286280:- [translate_table: standard]	-	2.93046e+07	2.85062e+07	2.9096e+07	4.62532e+07	5.92834e+07	5.35847e+07	0.546167	0.0233026	-0.872586	Nonsignificant	None	2	Molecular Function:GTPase activity (GO:0003924),Molecular Function:GTP binding (GO:0005525)	elongation factor Tu	--	--	Translation elongation factor EF-Tu, a GTPase	J	Translation, ribosomal structure and biogenesis ;	IPR000795 [Transcription factor, GTP-binding domain] ; IPR004160[Translation elongation factor EFTu/EF1A, C-terminal] ; IPR004161[Translation elongation factor EFTu-like, domain 2]
Dhu000029105	locus=Chr5:94220382:94255434:- [translate_table: standard]	-	3.3996e+07	3.38838e+07	3.36436e+07	2.55716e+07	2.67575e+07	2.3496e+07	1.33892	0.0114227	0.421065	Nonsignificant	None	--	--	--	--	--	Uncharacterized conserved protein YbjT, contains NAD(P)-binding and DUF2867 domains	R	General function prediction only ;	IPR013857 [NADH:ubiquinone oxidoreductase intermediate-associated protein 30] ; IPR016040[NAD(P)-binding domain]
Dhu000022050	locus=Chr17:110288644:110302136:+ [translate_table: standard]	-	5.64507e+07	5.70472e+07	5.78998e+07	1.84001e+07	1.98543e+07	1.95032e+07	2.96754	3.95605e-07	1.56927	Nonsignificant	None	--	--	--	--	--	DNA modification methylase	L	Replication, recombination and repair ;	IPR013989 [Development/cell death domain]
Dhu000005937	locus=Chr16:84937248:84958476:- [translate_table: standard]	-	2.56657e+07	2.52885e+07	2.45914e+07	1.10899e+08	5.30385e+07	5.52669e+07	0.344635	0.127063	-1.53686	Nonsignificant	None	3	Biological Process:carbohydrate metabolic process (GO:0005975),Molecular Function:phosphatase activity (GO:0016791),Molecular Function:fructose 1,6-bisphosphate 1-phosphatase activity (GO:0042132)	fructose-1,6-bisphosphatase I	3.1.3.11	ko00010 Glycolysis / Gluconeogenesis ko00030 Pentose phosphate pathway ko00051 Fructose and mannose metabolism ko00710 Carbon fixation in photosynthetic organisms ko01100 Metabolic pathways ko01110 Biosynthesis of secondary metabolites ko01200 Carbon metabolism	Fructose-1,6-bisphosphatase	G	Carbohydrate transport and metabolism ;	IPR000146 [Fructose-1,6-bisphosphatase class 1] ; IPR013057[Amino acid transporter, transmembrane domain] ; IPR028343[Fructose-1,6-bisphosphatase] ; IPR033391[Fructose-1-6-bisphosphatase class I, N-terminal]
Dhu000017529	locus=Chr13:150205:161138:+ [translate_table: standard]	-	5.74012e+07	5.84891e+07	5.56538e+07	1.52187e+07	1.49532e+07	1.57149e+07	3.73842	1.04119e-06	1.90243	Nonsignificant	None	3	Molecular Function:serine-type endopeptidase activity (GO:0004252),Molecular Function:protein binding (GO:0005515),Biological Process:proteolysis (GO:0006508)	--	--	--	Periplasmic serine protease, S1-C subfamily, contain C-terminal PDZ domain	O	Posttranslational modification, protein turnover, chaperones ;	IPR001478 [PDZ domain] ; IPR001940[Peptidase S1C]
Dhu000008273	locus=Chr4:35737549:35753145:+ [translate_table: standard]	-	1.95712e+07	1.77159e+07	1.94343e+07	2.29947e+07	2.22118e+07	1.9153e+07	0.88132	0.124995	-0.182261	Nonsignificant	None	5	Molecular Function:structural molecule activity (GO:0005198),Biological Process:intracellular protein transport (GO:0006886),Biological Process:vesicle-mediated transport (GO:0016192),Cellular Component:membrane coat (GO:0030117),Cellular Component:COPI vesicle coat (GO:0030126)	coatomer subunit gamma	--	--	--	--	--	IPR002553 [Clathrin/coatomer adaptor, adaptin-like, N-terminal] ; IPR013040[Coatomer, gamma subunit, appendage, Ig-like subdomain] ; IPR017106[Coatomer gamma subunit] ; IPR032154[Coatomer subunit gamma, C-terminal]
Dhu000005314	locus=Chr16:82630922:82655563:- [translate_table: standard]	-	1.77854e+07	1.58325e+07	1.68854e+07	7.50251e+06	8.19742e+06	7.89994e+06	2.13998	0.000116079	1.0976	Nonsignificant	None	2	Biological Process:cellular protein modification process (GO:0006464),Molecular Function:small protein activating enzyme activity (GO:0008641)	ubiquitin-activating enzyme E1	6.2.1.45	ko04120 Ubiquitin mediated proteolysis	Ubiquitin	O	Posttranslational modification, protein turnover, chaperones ;	IPR000011 [Ubiquitin/SUMO-activating enzyme E1] ; IPR000594[THIF-type NAD/FAD binding fold] ; IPR018965[Ubiquitin-activating enzyme E1, C-terminal] ; IPR019572[Ubiquitin-activating enzyme, catalytic cysteine domain] ; IPR032418[Ubiquitin-activating enzyme E1, FCCH domain] ; IPR032420[Ubiquitin-activating enzyme E1, four-helix bundle]
Dhu000027692	locus=Chr15:75788994:75801254:- [translate_table: standard]	-	2.65994e+07	2.94597e+07	3.08908e+07	5.10891e+06	5.63855e+06	5.88814e+06	5.22673	5.26951e-05	2.38591	Significant	up	1	Molecular Function:protein domain specific binding (GO:0019904)	14-3-3 protein epsilon	--		--	--	--	IPR000308 [14-3-3 protein] ; IPR023410[14-3-3 domain]
Dhu000023949	locus=Chr17:6767916:6768797:- [translate_table: standard]	-	1.44947e+09	1.46317e+09	1.46404e+09	2.00846e+09	2.09009e+09	2.04837e+09	0.712013	1.6333e-05	-0.490025	Nonsignificant	None	1	Cellular Component:membrane (GO:0016020)	light-harvesting complex II chlorophyll a/b binding protein 2	--	ko00196 Photosynthesis - antenna proteins ko01100 Metabolic pathways	--	--	--	IPR001344 [Chlorophyll A-B binding protein, plant] ; IPR022796[Chlorophyll A-B binding protein]
Dhu000023737	locus=Scaffold4744:2084:19993:+ [translate_table: standard]	-	1.1468e+08	1.06238e+08	1.08973e+08	6.70069e+07	6.55561e+07	6.48996e+07	1.67065	6.67601e-05	0.740408	Nonsignificant	None	2	Molecular Function:catalytic activity (GO:0003824),Molecular Function:coenzyme binding (GO:0050662)	--	--	--	Nucleoside-diphosphate-sugar epimerase	M	Cell wall/membrane/envelope biogenesis ;	IPR001509 [NAD-dependent epimerase/dehydratase]
Dhu000012784	locus=Chr3:50789641:50802254:+ [translate_table: standard]	-	3.94039e+07	3.90904e+07	3.95823e+07	2.20296e+07	2.26764e+07	2.39979e+07	1.71863	1.02846e-05	0.781259	Nonsignificant	None	2	Biological Process:lipid metabolic process (GO:0006629),Molecular Function:phosphoric diester hydrolase activity (GO:0008081)	--	--	--	Glycerophosphoryl diester phosphodiesterase	I	Lipid transport and metabolism ;	IPR030395 [Glycerophosphodiester phosphodiesterase domain]
Dhu000026771	locus=Chr15:86941:120425:+ [translate_table: standard]	-	2.24297e+08	2.25755e+08	2.26231e+08	8.88374e+07	8.81146e+07	9.44113e+07	2.49217	3.33119e-07	1.3174	Nonsignificant	None	--	--	--	--	--	Uncharacterized conserved protein YbjT, contains NAD(P)-binding and DUF2867 domains	R	General function prediction only ;	IPR008030 [NmrA-like domain]
Dhu000011708	locus=Chr2:24171410:24188318:+ [translate_table: standard]	-	6.096e+07	5.88365e+07	6.07573e+07	2.13096e+07	2.66339e+07	2.37595e+07	2.51808	2.72382e-05	1.33232	Nonsignificant	None	1	Molecular Function:protein binding (GO:0005515)	--	--	--	Tetratricopeptide (TPR) repeat	R	General function prediction only ;	IPR013026 [Tetratricopeptide repeat-containing domain]
Dhu000020222	locus=Chr17:13380440:13384832:+ [translate_table: standard]	-	5.59471e+07	6.17549e+07	5.7649e+07	1.04098e+07	1.18601e+07	1.30337e+07	4.96695	1.57265e-05	2.31236	Significant	up	3	Molecular Function:glutamate-ammonia ligase activity (GO:0004356),Biological Process:glutamine biosynthetic process (GO:0006542),Biological Process:nitrogen compound metabolic process (GO:0006807)	glutamine synthetase	6.3.1.2	ko00220 Arginine biosynthesis ko00250 Alanine, aspartate and glutamate metabolism ko00630 Glyoxylate and dicarboxylate metabolism ko00910 Nitrogen metabolism ko01100 Metabolic pathways ko01230 Biosynthesis of amino acids	Glutamine synthetase	E	Amino acid transport and metabolism ;	IPR008146 [Glutamine synthetase, catalytic domain] ; IPR008147[Glutamine synthetase, beta-Grasp domain]
Dhu000001484	locus=Chr8:1755419:1782393:+ [translate_table: standard]	-	1.4787e+07	1.42002e+07	1.31497e+07	5.04114e+07	5.23403e+07	4.75474e+07	0.280354	1.65055e-05	-1.83468	Nonsignificant	None	2	Biological Process:carbohydrate metabolic process (GO:0005975),Molecular Function:glycogen phosphorylase activity (GO:0008184)	glycogen phosphorylase	2.4.1.1	ko00500 Starch and sucrose metabolism ko01100 Metabolic pathways ko01110 Biosynthesis of secondary metabolites	Glucan phosphorylase	G	Carbohydrate transport and metabolism ;	IPR000811 [Glycosyl transferase, family 35]
Dhu000002601	locus=Chr17:109718025:109723382:+ [translate_table: standard]	-	1.18882e+07	1.2169e+07	1.30041e+07	1.1346e+07	1.14997e+07	1.17915e+07	1.06999	0.0879783	0.097596	Nonsignificant	None	1	Molecular Function:protein binding (GO:0005515)	eukaryotic translation initiation factor 2C	--	--	--	--	--	IPR003100 [PAZ domain] ; IPR014811[Argonaute, linker 1 domain] ; IPR024357[Argonaut, glycine-rich domain] ; IPR032472[Argonaute linker 2 domain] ; IPR032474[Protein argonaute, N-terminal]
Dhu000019490	locus=Chr14:889363:892185:- [translate_table: standard]	-	2.34235e+07	2.18138e+07	2.28772e+07	1.85818e+07	1.96157e+07	1.96514e+07	1.17746	0.00435566	0.235673	Nonsignificant	None	3	Molecular Function:structural constituent of ribosome (GO:0003735),Cellular Component:ribosome (GO:0005840),Biological Process:translation (GO:0006412)	large subunit ribosomal protein L4e	--	ko03010 Ribosome	Ribosomal protein L4	J	Translation, ribosomal structure and biogenesis ;	IPR002136 [Ribosomal protein L4/L1e] ; IPR025755[60S ribosomal protein L4, C-terminal domain]
Dhu000008963	locus=Chr16:89910421:89918545:- [translate_table: standard]	-	1.55133e+08	1.64697e+08	1.64188e+08	2.50621e+08	2.72746e+08	2.5916e+08	0.618533	0.000154784	-0.693077	Nonsignificant	None	4	Molecular Function:inorganic diphosphatase activity (GO:0004427),Molecular Function:hydrogen-translocating pyrophosphatase activity (GO:0009678),Biological Process:proton transport (GO:0015992),Cellular Component:membrane (GO:0016020)	inorganic pyrophosphatase	3.6.1.1	ko00190 Oxidative phosphorylation	Na+ or H+-translocating membrane pyrophosphatase	C	Energy production and conversion ;	IPR004131 [Pyrophosphate-energised proton pump]
Dhu000019416	locus=Chr14:29000577:29003806:- [translate_table: standard]	-	1.57902e+07	1.76504e+07	1.91182e+07	2.33333e+06	3.31936e+06	4.16564e+06	5.35313	0.0002042	2.42038	Significant	up	--	--	DnaJ homolog subfamily A member 2	--	ko04141 Protein processing in endoplasmic reticulum	DnaJ-class molecular chaperone with C-terminal Zn finger domain	O	Posttranslational modification, protein turnover, chaperones ;	IPR001623 [DnaJ domain] ; IPR002939[Chaperone DnaJ, C-terminal]
Dhu000002675	locus=Chr2:6646809:6647330:+ [translate_table: standard]	-	2.81926e+08	3.24958e+08	3.04083e+08	4.06686e+07	5.03069e+07	4.75777e+07	6.57485	3.55065e-05	2.71696	Significant	up	1	Molecular Function:ATP binding (GO:0005524)	F-type H+-transporting ATPase subunit beta	3.6.3.14	ko00190 Oxidative phosphorylation ko00195 Photosynthesis ko01100 Metabolic pathways	FoF1-type ATP synthase, beta subunit	C	Energy production and conversion ;	IPR000194 [ATPase, F1/V1/A1 complex, alpha/beta subunit, nucleotide-binding domain]
Dhu000019270	locus=Chr16:89330916:89337449:- [translate_table: standard]	-	1.76278e+07	1.94505e+07	1.84312e+07	1.98552e+07	1.86583e+07	2.4098e+07	0.886571	0.243588	-0.173692	Nonsignificant	None	5	Molecular Function:nucleic acid binding (GO:0003676),Molecular Function:RNA binding (GO:0003723),Molecular Function:helicase activity (GO:0004386),Molecular Function:ATP binding (GO:0005524),Cellular Component:nucleus (GO:0005634)	--	--	--	Superfamily II DNA and RNA helicase	L	Replication, recombination and repair ;	IPR001650 [Helicase, C-terminal] ; IPR011545[DEAD/DEAH box helicase domain] ; IPR012562[GUCT] ; IPR014001[Helicase superfamily 1/2, ATP-binding domain] ; IPR014014[RNA helicase, DEAD-box type, Q motif]
Dhu000016449	locus=Chr8:57462835:57489448:- [translate_table: standard]	-	4.87982e+07	4.90991e+07	4.93269e+07	2.87653e+07	3.41272e+07	3.86956e+07	1.44923	0.0334761	0.535283	Nonsignificant	None	7	Molecular Function:aminopeptidase activity (GO:0004177),Cellular Component:intracellular (GO:0005622),Cellular Component:cytoplasm (GO:0005737),Biological Process:proteolysis (GO:0006508),Molecular Function:metalloexopeptidase activity (GO:0008235),Biological Process:protein metabolic process (GO:0019538),Molecular Function:manganese ion binding (GO:0030145)	leucyl aminopeptidase	3.4.11.1	ko00480 Glutathione metabolism ko01100 Metabolic pathways	Leucyl aminopeptidase	E	Amino acid transport and metabolism ;	IPR000819 [Peptidase M17, leucyl aminopeptidase, C-terminal] ; IPR008283[Peptidase M17, leucyl aminopeptidase, N-terminal] ; IPR011356[Peptidase M17, leucine aminopeptidase/peptidase B]
Dhu000023367	locus=Chr8:20246831:20260674:- [translate_table: standard]	-	3.48982e+07	3.41437e+07	3.32597e+07	3.19139e+07	3.1366e+07	3.24062e+07	1.06914	0.017067	0.0964467	Nonsignificant	None	1	Molecular Function:protein binding (GO:0005515)	enhancer of mRNA-decapping protein 4	--	ko03018 RNA degradation	--	--	--	IPR001680 [WD40 repeat] ; IPR017986[WD40-repeat-containing domain] ; IPR032401[Enhancer of mRNA-decapping protein 4, WD40 repeat region]
Dhu000025995	locus=Chr13:20995784:21013150:+ [translate_table: standard]	-	4.09491e+07	3.9219e+07	3.92066e+07	2.15977e+07	2.17995e+07	2.04612e+07	1.86936	1.30993e-05	0.902547	Nonsignificant	None	4	Molecular Function:ketol-acid reductoisomerase activity (GO:0004455),Biological Process:branched-chain amino acid biosynthetic process (GO:0009082),Molecular Function:oxidoreductase activity (GO:0016491),Biological Process:oxidation-reduction process (GO:0055114)	ketol-acid reductoisomerase	1.1.1.86	ko00290 Valine, leucine and isoleucine biosynthesis ko00770 Pantothenate and CoA biosynthesis ko01100 Metabolic pathways ko01110 Biosynthesis of secondary metabolites ko01210 2-Oxocarboxylic acid metabolism ko01230 Biosynthesis of amino acids	Ketol-acid reductoisomerase	EH	Amino acid transport and metabolism ; Coenzyme transport and metabolism ;	IPR000506 [Acetohydroxy acid isomeroreductase C-terminal] ; IPR013023[Ketol-acid reductoisomerase] ; IPR013116[Acetohydroxy acid isomeroreductase, NADPH-binding domain]
Dhu000001571	locus=Chr7:51814975:51844854:- [translate_table: standard]	-	2.63408e+07	2.69984e+07	2.74517e+07	2.23149e+07	2.24841e+07	2.27083e+07	1.19677	0.00020533	0.259149	Nonsignificant	None	2	Biological Process:carbohydrate metabolic process (GO:0005975),Biological Process:organic substance metabolic process (GO:0071704)	phosphoglucomutase	5.4.2.2	ko00010 Glycolysis / Gluconeogenesis ko00030 Pentose phosphate pathway ko00052 Galactose metabolism ko00230 Purine metabolism ko00500 Starch and sucrose metabolism ko00520 Amino sugar and nucleotide sugar metabolism ko01100 Metabolic pathways ko01110 Biosynthesis of secondary metabolites	Phosphoglucomutase	G	Carbohydrate transport and metabolism ;	IPR005841 [Alpha-D-phosphohexomutase superfamily] ; IPR005843[Alpha-D-phosphohexomutase, C-terminal] ; IPR005844[Alpha-D-phosphohexomutase, alpha/beta/alpha domain I] ; IPR005845[Alpha-D-phosphohexomutase, alpha/beta/alpha domain II] ; IPR005846[Alpha-D-phosphohexomutase, alpha/beta/alpha domain III]
Dhu000017761	locus=Chr19:20242992:20244492:+ [translate_table: standard]	-	3.08306e+07	3.03604e+07	2.99989e+07	5.70799e+06	5.0901e+06	6.22386e+06	5.3572	4.38514e-07	2.42148	Significant	up	--	--	actin, other eukaryote	--	--	Actin-related protein	Z	Cytoskeleton ;	IPR004000 [Actin family]
Dhu000008130	locus=Chr7:43161327:43182418:+ [translate_table: standard]	-	3.57245e+07	4.11778e+07	4.03886e+07	2.79907e+07	2.97676e+07	2.91684e+07	1.34931	0.00472125	0.43222	Nonsignificant	None	--	--	D-lactate dehydratase	4.2.1.130	ko00620 Pyruvate metabolism	Putative intracellular protease/amidase	R	General function prediction only ;	IPR002818 [DJ-1/PfpI] ; IPR006286[Peptidase C56, PfpI]
Dhu000010657	locus=Chr10:78863126:78875645:- [translate_table: standard]	-	1.67293e+06	1.71196e+06	1.74851e+06	1.49902e+06	1.33624e+06	1.1826e+06	1.27765	0.0166919	0.353488	Nonsignificant	None	2	Molecular Function:adenosine kinase activity (GO:0004001),Biological Process:purine ribonucleoside salvage (GO:0006166)	adenosine kinase	2.7.1.20	ko00230 Purine metabolism ko01100 Metabolic pathways	Sugar or nucleoside kinase, ribokinase family	G	Carbohydrate transport and metabolism ;	IPR001805 [Adenosine kinase] ; IPR011611[Carbohydrate kinase PfkB]
Dhu000007551	locus=Chr16:57642061:57643101:- [translate_table: standard]	-	1.74317e+07	1.63099e+07	1.76102e+07	3.99898e+06	3.63693e+06	3.82479e+06	4.48069	5.94127e-06	2.16372	Significant	up	2	Molecular Function:GTPase activity (GO:0003924),Molecular Function:GTP binding (GO:0005525)	elongation factor 1-alpha	--	ko03013 RNA transport	Translation elongation factor EF-1alpha (GTPase)	J	Translation, ribosomal structure and biogenesis ;	IPR000795 [Transcription factor, GTP-binding domain] ; IPR004160[Translation elongation factor EFTu/EF1A, C-terminal] ; IPR004161[Translation elongation factor EFTu-like, domain 2]
Dhu000013975	locus=Chr10:78648186:78658623:+ [translate_table: standard]	-	2.54913e+07	2.63363e+07	2.4049e+07	2.2007e+07	2.41205e+07	2.33558e+07	1.09201	0.0791603	0.126986	Nonsignificant	None	2	Molecular Function:adenosine kinase activity (GO:0004001),Biological Process:purine ribonucleoside salvage (GO:0006166)	adenosine kinase	2.7.1.20	ko00230 Purine metabolism ko01100 Metabolic pathways	Sugar or nucleoside kinase, ribokinase family	G	Carbohydrate transport and metabolism ;	IPR001805 [Adenosine kinase] ; IPR011611[Carbohydrate kinase PfkB]
Dhu000015841	locus=Chr7:43779397:43792515:- [translate_table: standard]	-	1.12512e+07	9.61682e+06	1.02555e+07	3.87459e+06	3.39275e+06	3.89866e+06	2.78734	0.000189244	1.47889	Nonsignificant	None	--	--	D-lactate dehydratase	4.2.1.130	ko00620 Pyruvate metabolism	Putative intracellular protease/amidase	R	General function prediction only ;	IPR002818 [DJ-1/PfpI] ; IPR006286[Peptidase C56, PfpI]
Dhu000003204	locus=Chr18:57747120:57747803:+ [translate_table: standard]	-	5.70467e+08	5.74467e+08	5.91715e+08	8.28674e+08	8.4226e+08	8.53445e+08	0.687951	1.10029e-05	-0.539622	Nonsignificant	None	1	Biological Process:photosynthetic electron transport in photosystem II (GO:0009772)	photosystem II P680 reaction center D2 protein	1.10.3.9	ko00195 Photosynthesis ko01100 Metabolic pathways	--	--	--	IPR000484 [Photosynthetic reaction centre, L/M]
Dhu000026644	locus=Chr1:386687:388303:- [translate_table: standard]	-	2.66139e+07	2.64388e+07	2.53059e+07	6.05769e+07	7.35157e+07	7.16375e+07	0.38088	0.00839758	-1.39259	Nonsignificant	None	--	--	actin, other eukaryote	--	--	Actin-related protein	Z	Cytoskeleton ;	IPR004000 [Actin family]
Dhu000003904	locus=Chr14:49248817:49260880:- [translate_table: standard]	-	2.10415e+08	2.30634e+08	2.1692e+08	1.83212e+07	1.56483e+07	1.94276e+07	12.3222	4.88924e-06	3.62319	Significant	up	4	Molecular Function:antioxidant activity (GO:0016209),Molecular Function:oxidoreductase activity (GO:0016491),Biological Process:cell redox homeostasis (GO:0045454),Biological Process:oxidation-reduction process (GO:0055114)	peroxiredoxin Q/BCP	1.11.1.15	--	Peroxiredoxin	O	Posttranslational modification, protein turnover, chaperones ;	IPR000866 [Alkyl hydroperoxide reductase subunit C/ Thiol specific antioxidant] ; IPR013766[Thioredoxin domain]
Dhu000019165	locus=Chr14:21141366:21155742:+ [translate_table: standard]	-	2.56985e+07	2.59923e+07	2.69656e+07	7.91049e+07	8.46306e+07	8.05566e+07	0.321977	5.32941e-06	-1.63497	Nonsignificant	None	4	Molecular Function:ATP binding (GO:0005524),Biological Process:protein folding (GO:0006457),Biological Process:response to stress (GO:0006950),Molecular Function:unfolded protein binding (GO:0051082)	heat shock protein 90kDa beta	--	ko04141 Protein processing in endoplasmic reticulum ko04626 Plant-pathogen interaction	Molecular chaperone, HSP90 family	O	Posttranslational modification, protein turnover, chaperones ;	IPR001404 [Heat shock protein Hsp90 family] ; IPR020575[Heat shock protein Hsp90, N-terminal]
Dhu000013625	locus=Chr11:54502060:54505655:+ [translate_table: standard]	-	5.9914e+07	6.04669e+07	6.12299e+07	2.84377e+07	2.5329e+07	2.75791e+07	2.23258	4.82465e-06	1.15871	Nonsignificant	None	2	Molecular Function:oxidoreductase activity (GO:0016491),Biological Process:oxidation-reduction process (GO:0055114)	--	--	--	NADPH-dependent curcumin reductase CurA	QR	Secondary metabolites biosynthesis, transport and catabolism ; General function prediction only ;	IPR013149 [Alcohol dehydrogenase, C-terminal] ; IPR020843[Polyketide synthase, enoylreductase domain]
Dhu000012642	locus=Chr2:29583559:29585001:+ [translate_table: standard]	-	1.78468e+07	1.83025e+07	1.78827e+07	4.53614e+07	5.71126e+07	5.4258e+07	0.344741	0.0104173	-1.53642	Nonsignificant	None	2	Molecular Function:NAD binding (GO:0051287),Biological Process:oxidation-reduction process (GO:0055114)	UDPglucose 6-dehydrogenase	1.1.1.22	ko00040 Pentose and glucuronate interconversions ko00053 Ascorbate and aldarate metabolism ko00520 Amino sugar and nucleotide sugar metabolism ko01100 Metabolic pathways	UDP-glucose 6-dehydrogenase	M	Cell wall/membrane/envelope biogenesis ;	IPR001732 [UDP-glucose/GDP-mannose dehydrogenase, N-terminal] ; IPR014026[UDP-glucose/GDP-mannose dehydrogenase, dimerisation] ; IPR014027[UDP-glucose/GDP-mannose dehydrogenase, C-terminal]
Dhu000004354	locus=Chr19:5215492:5217847:+ [translate_table: standard]	-	4.5977e+07	5.06667e+07	4.62356e+07	3.2006e+07	3.15183e+07	3.18585e+07	1.49796	0.00865167	0.582995	Nonsignificant	None	1	Molecular Function:transporter activity (GO:0005215)	apolipoprotein D and lipocalin family protein	--	--	Bacterial lipocalin	M	Cell wall/membrane/envelope biogenesis ;	IPR000566 [Lipocalin/cytosolic fatty-acid binding domain] ; IPR002446[Lipocalin, bacterial]
Dhu000006028	locus=Chr6:75044830:75048970:- [translate_table: standard]	-	2.95821e+08	3.03262e+08	2.9124e+08	3.46202e+07	3.76635e+07	3.9637e+07	7.95495	2.74057e-07	2.99185	Significant	up	4	Cellular Component:cytoplasm (GO:0005737),Biological Process:protein folding (GO:0006457),Molecular Function:transition metal ion binding (GO:0046914),Biological Process:positive regulation of superoxide dismutase activity (GO:1901671)	chaperonin GroES	--	--	Co-chaperonin GroES (HSP10)	O	Posttranslational modification, protein turnover, chaperones ;	IPR017416 [Chaperonin Cpn20] ; IPR020818[GroES chaperonin family]
Dhu000019422	locus=Chr14:29351850:29375338:+ [translate_table: standard]	-	6.68525e+06	7.23552e+06	6.07967e+06	3.9197e+06	4.4164e+06	4.15936e+06	1.60062	0.00233111	0.678628	Nonsignificant	None	--	--	DnaJ homolog subfamily A member 2	--	ko04141 Protein processing in endoplasmic reticulum	DnaJ-class molecular chaperone with C-terminal Zn finger domain	O	Posttranslational modification, protein turnover, chaperones ;	IPR001623 [DnaJ domain] ; IPR002939[Chaperone DnaJ, C-terminal]
Dhu000015267	locus=Chr11:58621208:58636188:+ [translate_table: standard]	-	2.89065e+07	2.82372e+07	2.93385e+07	7.51518e+07	6.59189e+07	6.80346e+07	0.413582	0.00422172	-1.27375	Nonsignificant	None	3	Molecular Function:isocitrate dehydrogenase (NADP+) activity (GO:0004450),Biological Process:isocitrate metabolic process (GO:0006102),Biological Process:oxidation-reduction process (GO:0055114)	isocitrate dehydrogenase	1.1.1.42	ko00020 Citrate cycle (TCA cycle) ko00480 Glutathione metabolism ko01100 Metabolic pathways ko01110 Biosynthesis of secondary metabolites ko01200 Carbon metabolism ko01210 2-Oxocarboxylic acid metabolism ko01230 Biosynthesis of amino acids ko04146 Peroxisome	Isocitrate dehydrogenase	C	Energy production and conversion ;	IPR004790 [Isocitrate dehydrogenase NADP-dependent] ; IPR024084[Isopropylmalate dehydrogenase-like domain]
Dhu000009935	locus=Chr8:9650011:9652542:+ [translate_table: standard]	-	4.28544e+07	4.12944e+07	4.48496e+07	2.72416e+07	2.69267e+07	2.54664e+07	1.61988	0.000145938	0.695884	Nonsignificant	None	5	Molecular Function:GTPase activity (GO:0003924),Molecular Function:structural constituent of cytoskeleton (GO:0005200),Molecular Function:GTP binding (GO:0005525),Cellular Component:microtubule (GO:0005874),Biological Process:microtubule-based process (GO:0007017)	tubulin alpha	--	ko04145 Phagosome	--	--	--	IPR000217 [Tubulin] ; IPR002452[Alpha tubulin] ; IPR003008[Tubulin/FtsZ, GTPase domain] ; IPR018316[Tubulin/FtsZ, 2-layer sandwich domain]
Dhu000028329	locus=Chr1:13590204:13591932:+ [translate_table: standard]	-	6.83583e+06	7.0097e+06	6.55912e+06	1.96532e+06	3.42262e+06	2.53024e+06	2.57694	0.000721587	1.36566	Nonsignificant	None	1	Biological Process:metabolic process (GO:0008152)	cis-zeatin O-glucosyltransferase	2.4.1.215	ko00908 Zeatin biosynthesis	UDP:flavonoid glycosyltransferase YjiC, YdhE family	G	Carbohydrate transport and metabolism ;	IPR002213 [UDP-glucuronosyl/UDP-glucosyltransferase]
Dhu000024524	locus=Chr16:65851612:65852250:- [translate_table: standard]	-	3.10296e+08	2.80543e+08	2.79339e+08	1.35559e+08	1.60503e+08	1.56425e+08	1.9231	0.000397532	0.943436	Nonsignificant	None	3	Cellular Component:photosystem I (GO:0009522),Cellular Component:photosystem I reaction center (GO:0009538),Biological Process:photosynthesis (GO:0015979)	photosystem I subunit II	--	ko00195 Photosynthesis ko01100 Metabolic pathways	--	--	--	IPR003685 [Photosystem I PsaD]
Dhu000003104	locus=Chr9:16772036:16803192:+ [translate_table: standard]	-	9.25298e+06	1.2686e+07	1.29366e+07	6.27199e+06	4.74216e+06	7.13161e+06	1.92197	0.0155355	0.942584	Nonsignificant	None	4	Molecular Function:magnesium ion binding (GO:0000287),Molecular Function:pyruvate kinase activity (GO:0004743),Biological Process:glycolytic process (GO:0006096),Molecular Function:potassium ion binding (GO:0030955)	pyruvate kinase	2.7.1.40	ko00010 Glycolysis / Gluconeogenesis ko00230 Purine metabolism ko00620 Pyruvate metabolism ko01100 Metabolic pathways ko01110 Biosynthesis of secondary metabolites ko01200 Carbon metabolism ko01230 Biosynthesis of amino acids	Pyruvate kinase	G	Carbohydrate transport and metabolism ;	IPR001697 [Pyruvate kinase] ; IPR015793[Pyruvate kinase, barrel] ; IPR015795[Pyruvate kinase, C-terminal]
Dhu000012667	locus=Chr9:31382213:31384985:+ [translate_table: standard]	-	667944	1.49548e+06	1.43787e+06	514777	545285	566003	2.21473	0.131904	1.14713	Nonsignificant	None	--	--	actin, other eukaryote	--	--	Actin-related protein	Z	Cytoskeleton ;	IPR004000 [Actin family]
Dhu000017988	locus=Chr17:26858068:26866704:+ [translate_table: standard]	-	1.19922e+08	1.30503e+08	1.18125e+08	2.35966e+07	3.55509e+07	3.45128e+07	3.93497	7.25224e-05	1.97635	Nonsignificant	None	--	--	--	--	--	--	--	--	IPR006843 [Plastid lipid-associated protein/fibrillin conserved domain]
Dhu000020791	locus=Chr11:45000627:45007665:- [translate_table: standard]	-	1.72065e+07	1.68884e+07	1.67834e+07	2.1678e+07	2.13794e+07	2.01614e+07	0.804798	0.0010263	-0.313302	Nonsignificant	None	3	Molecular Function:ATP binding (GO:0005524),Cellular Component:membrane (GO:0016020),Molecular Function:ATPase activity (GO:0016887)	--	--	--	Forkhead associated (FHA) domain, binds pSer, pThr, pTyr	T	Signal transduction mechanisms ;	IPR003439 [ABC transporter-like] ; IPR003593[AAA+ ATPase domain] ; IPR013525[ABC-2 type transporter] ; IPR013581[Plant PDR ABC transporter associated] ; IPR029481[ABC-transporter extracellular N-terminal domain]
Dhu000018549	locus=Chr8:58213012:58219712:+ [translate_table: standard]	-	5.41336e+07	5.16669e+07	5.24902e+07	4.12089e+07	4.0723e+07	4.48189e+07	1.24883	0.0020826	0.32058	Nonsignificant	None	1	Molecular Function:protein binding (GO:0005515)	guanine nucleotide-binding protein subunit beta-2-like 1 protein	--		WD40 repeat	R	General function prediction only ;	IPR001680 [WD40 repeat] ; IPR017986[WD40-repeat-containing domain] ; IPR020472[G-protein beta WD-40 repeat]
Dhu000007378	locus=Chr12:4077710:4091278:- [translate_table: standard]	-	5.07748e+08	4.89218e+08	5.21897e+08	1.62758e+08	1.71608e+08	1.69199e+08	3.01621	4.23579e-06	1.59274	Nonsignificant	None	2	Molecular Function:triose-phosphate isomerase activity (GO:0004807),Biological Process:metabolic process (GO:0008152)	triosephosphate isomerase (TIM)	5.3.1.1	ko00010 Glycolysis / Gluconeogenesis ko00051 Fructose and mannose metabolism ko00562 Inositol phosphate metabolism ko00710 Carbon fixation in photosynthetic organisms ko01100 Metabolic pathways ko01110 Biosynthesis of secondary metabolites ko01200 Carbon metabolism ko01230 Biosynthesis of amino acids	Triosephosphate isomerase	G	Carbohydrate transport and metabolism ;	IPR000652 [Triosephosphate isomerase]
Dhu000025226	locus=Chr16:62381908:62404010:+ [translate_table: standard]	-	4.03474e+07	4.05457e+07	4.56054e+07	1.72867e+07	1.83459e+07	2.0019e+07	2.27304	0.000238681	1.18462	Nonsignificant	None	1	Molecular Function:ATP binding (GO:0005524)	26S proteasome regulatory subunit T5	--	ko03050 Proteasome	ATP-dependent 26S proteasome regulatory subunit	O	Posttranslational modification, protein turnover, chaperones ;	IPR003593 [AAA+ ATPase domain] ; IPR003959[ATPase, AAA-type, core]
Dhu000007074	locus=Chr13:22696644:22703576:- [translate_table: standard]	-	3.73262e+07	3.68157e+07	3.56739e+07	9.65684e+06	9.23955e+06	1.0585e+07	3.72492	1.82948e-06	1.89721	Nonsignificant	None	1	Molecular Function:hydrolase activity (GO:0016787)	carboxymethylenebutenolidase	3.1.1.45	ko01100 Metabolic pathways ko01110 Biosynthesis of secondary metabolites	Dienelactone hydrolase	Q	Secondary metabolites biosynthesis, transport and catabolism ;	IPR002925 [Dienelactone hydrolase]
Dhu000027118	locus=Chr16:76869153:76877651:- [translate_table: standard]	-	2.76773e+07	2.71719e+07	2.99447e+07	2.1346e+07	1.82632e+07	2.1106e+07	1.39658	0.00356077	0.481903	Nonsignificant	None	1	Molecular Function:ATP binding (GO:0005524)	26S proteasome regulatory subunit T2	--	ko03050 Proteasome	ATP-dependent 26S proteasome regulatory subunit	O	Posttranslational modification, protein turnover, chaperones ;	IPR003593 [AAA+ ATPase domain] ; IPR003959[ATPase, AAA-type, core]
Dhu000022671	locus=Chr8:34799542:34816302:+ [translate_table: standard]	-	1.1779e+07	1.20598e+07	1.1427e+07	6.47005e+06	6.06213e+06	7.74617e+06	1.73909	0.000754847	0.798329	Nonsignificant	None	--	--	--	--	--	--	--	--	--
Dhu000009410	locus=Chr15:86845562:86849075:- [translate_table: standard]	-	2.08466e+07	2.18018e+07	2.05142e+07	2.10921e+07	1.89774e+07	1.33437e+07	1.18253	0.237946	0.241874	Nonsignificant	None	2	Molecular Function:intramolecular transferase activity (GO:0016866),Biological Process:cellulose biosynthetic process (GO:0030244)	--	--	ko00520 Amino sugar and nucleotide sugar metabolism	Glycosyltransferase involved in cell wall bisynthesis	M	Cell wall/membrane/envelope biogenesis ;	IPR004901 [Reversibly glycosylated polypeptide family]
Dhu000019198	locus=Chr19:93503434:93508011:- [translate_table: standard]	-	1.75027e+08	1.8912e+08	1.64957e+08	6.90753e+07	7.42249e+07	7.7954e+07	2.39138	0.000162263	1.25785	Nonsignificant	None	--	--	glutamate synthase (ferredoxin)	1.4.7.1	ko00630 Glyoxylate and dicarboxylate metabolism ko00910 Nitrogen metabolism	Glutamate synthase domain 3	E	Amino acid transport and metabolism ;	IPR017932 [Glutamine amidotransferase type 2 domain]
Dhu000018009	locus=Chr17:21025716:21051256:+ [translate_table: standard]	-	1.08258e+07	1.12705e+07	1.16106e+07	3.11113e+06	4.28882e+06	4.32131e+06	2.87571	8.94781e-05	1.52392	Nonsignificant	None	--	--	--	--	--	--	--	--	IPR003891 [Initiation factor eIF-4 gamma, MA3]
Dhu000006760	locus=Chr7:18367068:18393949:- [translate_table: standard]	-	1.93584e+07	1.97683e+07	1.88318e+07	1.2733e+07	1.43062e+07	1.40884e+07	1.40923	0.00056512	0.494911	Nonsignificant	None	4	Molecular Function:magnesium ion binding (GO:0000287),Molecular Function:pyruvate kinase activity (GO:0004743),Biological Process:glycolytic process (GO:0006096),Molecular Function:potassium ion binding (GO:0030955)	pyruvate kinase	2.7.1.40	ko00010 Glycolysis / Gluconeogenesis ko00230 Purine metabolism ko00620 Pyruvate metabolism ko01100 Metabolic pathways ko01110 Biosynthesis of secondary metabolites ko01200 Carbon metabolism ko01230 Biosynthesis of amino acids	Pyruvate kinase	G	Carbohydrate transport and metabolism ;	IPR001697 [Pyruvate kinase] ; IPR015793[Pyruvate kinase, barrel] ; IPR015795[Pyruvate kinase, C-terminal]
Dhu000028009	locus=Chr16:5875738:5878436:+ [translate_table: standard]	-	6.08059e+07	5.95948e+07	6.13544e+07	1.85033e+08	1.75072e+08	1.90418e+08	0.33015	0.00117412	-1.59881	Nonsignificant	None	3	Molecular Function:transporter activity (GO:0005215),Biological Process:transport (GO:0006810),Cellular Component:membrane (GO:0016020)	aquaporin PIP	--	--	Glycerol uptake facilitator and related aquaporins (Major Intrinsic Protein Family)	G	Carbohydrate transport and metabolism ;	IPR000425 [Major intrinsic protein] ; IPR034294[Aquaporin transporter]
Dhu000012267	locus=Chr17:108878422:108896259:+ [translate_table: standard]	-	1.14619e+07	1.09594e+07	1.16252e+07	1.75723e+07	2.06046e+07	1.96771e+07	0.58849	0.000989755	-0.764909	Nonsignificant	None	6	Molecular Function:nucleic acid binding (GO:0003676),Molecular Function:RNA binding (GO:0003723),Molecular Function:translation initiation factor activity (GO:0003743),Cellular Component:eukaryotic translation initiation factor 3 complex (GO:0005852),Biological Process:translational initiation (GO:0006413),Molecular Function:translation initiation factor binding (GO:0031369)	translation initiation factor 3 subunit B	--	ko03013 RNA transport	--	--	--	IPR000504 [RNA recognition motif domain] ; IPR011400[Eukaryotic translation initiation factor 3 subunit B] ; IPR013979[Translation initiation factor, beta propellor-like domain]
Dhu000005733	locus=Chr9:35934560:35936942:+ [translate_table: standard]	-	1.12117e+07	1.04751e+07	1.09305e+07	386172	2.15314e+06	244613	11.7163	0.000106709	3.55045	Significant	up	1	Molecular Function:protein domain specific binding (GO:0019904)	--	--	--	--	--	--	IPR000308 [14-3-3 protein] ; IPR023410[14-3-3 domain]
Dhu000025418	locus=Chr16:88301628:88324097:+ [translate_table: standard]	-	6.62978e+07	6.53095e+07	6.58426e+07	5.63168e+07	5.13567e+07	5.69867e+07	1.19914	0.00370377	0.261996	Nonsignificant	None	1	Molecular Function:catalytic activity (GO:0003824)	--	--	--	Lysophospholipase, alpha-beta hydrolase superfamily	I	Lipid transport and metabolism ;	IPR000073 [Alpha/beta hydrolase fold-1] ; IPR000639[Epoxide hydrolase-like]
Dhu000002776	locus=Chr19:108886264:108894652:+ [translate_table: standard]	-	1.86829e+07	1.54878e+07	1.4859e+07	5.78982e+07	5.74037e+07	5.94443e+07	0.280576	6.11781e-06	-1.83353	Nonsignificant	None	3	Molecular Function:copper ion binding (GO:0005507),Molecular Function:oxidoreductase activity (GO:0016491),Biological Process:oxidation-reduction process (GO:0055114)	--	--	--	Multicopper oxidase with three cupredoxin domains (includes cell division protein FtsP and spore coat protein CotA)	DPM	Cell cycle control, cell division, chromosome partitioning ; Inorganic ion transport and metabolism ; Cell wall/membrane/envelope biogenesis ;	IPR001117 [Multicopper oxidase, type 1] ; IPR011706[Multicopper oxidase, type 2] ; IPR011707[Multicopper oxidase, type 3]
Dhu000016046	locus=Chr16:24736091:24759859:+ [translate_table: standard]	-	2.10612e+07	2.02729e+07	2.08708e+07	7.29725e+06	6.02176e+06	6.90446e+06	3.07587	6.13188e-06	1.621	Nonsignificant	None	1	Biological Process:response to desiccation (GO:0009269)	--	--	--	LEA14-like dessication related protein	V	Defense mechanisms ;	IPR004864 [Late embryogenesis abundant protein, LEA-14] ; IPR013990[Water stress and hypersensitive response domain]
Dhu000005028	locus=Chr15:82661101:82667470:- [translate_table: standard]	-	700251	647912	551484	0	0	0	Inf	0	Inf	Significant	up	4	Molecular Function:RNA binding (GO:0003723),Molecular Function:structural constituent of ribosome (GO:0003735),Cellular Component:ribosome (GO:0005840),Biological Process:translation (GO:0006412)	small subunit ribosomal protein S2e	--	ko03010 Ribosome	Ribosomal protein S5	J	Translation, ribosomal structure and biogenesis ;	IPR000851 [Ribosomal protein S5] ; IPR005324[Ribosomal protein S5, C-terminal] ; IPR013810[Ribosomal protein S5, N-terminal]
Dhu000019576	locus=Chr18:13163710:13164571:- [translate_table: standard]	-	5.21475e+08	5.31043e+08	5.19807e+08	2.74603e+08	2.85065e+08	2.98176e+08	1.83288	6.39476e-06	0.874113	Nonsignificant	None	1	Cellular Component:membrane (GO:0016020)	light-harvesting complex II chlorophyll a/b binding protein 6	--	ko00196 Photosynthesis - antenna proteins ko01100 Metabolic pathways	--	--	--	IPR001344 [Chlorophyll A-B binding protein, plant] ; IPR022796[Chlorophyll A-B binding protein]
Dhu000011250	locus=Chr17:30666626:30679090:- [translate_table: standard]	-	6.28391e+07	6.70148e+07	6.61985e+07	4.10941e+07	4.65552e+07	5.06062e+07	1.41804	0.00316558	0.503903	Nonsignificant	None	4	Biological Process:metabolic process (GO:0008152),Molecular Function:amino acid binding (GO:0016597),Molecular Function:NAD binding (GO:0051287),Biological Process:oxidation-reduction process (GO:0055114)	--	--	ko00260 Glycine, serine and threonine metabolism ko01100 Metabolic pathways ko01200 Carbon metabolism ko01230 Biosynthesis of amino acids	Lactate dehydrogenase or related 2-hydroxyacid dehydrogenase	CHR	Energy production and conversion ; Coenzyme transport and metabolism ; General function prediction only ;	IPR002912 [ACT domain] ; IPR006139[D-isomer specific 2-hydroxyacid dehydrogenase, catalytic domain] ; IPR006140[D-isomer specific 2-hydroxyacid dehydrogenase, NAD-binding domain] ; IPR015878[S-adenosyl-L-homocysteine hydrolase, NAD binding domain]
Dhu000024290	locus=Chr6:85338738:85361604:- [translate_table: standard]	-	5.4747e+07	5.27445e+07	5.36501e+07	1.54458e+07	1.49733e+07	1.50203e+07	3.5463	3.46505e-07	1.82631	Nonsignificant	None	1	Molecular Function:protein domain specific binding (GO:0019904)	14-3-3 protein epsilon	--		--	--	--	IPR000308 [14-3-3 protein] ; IPR023410[14-3-3 domain]
Dhu000008713	locus=Chr16:21926683:21970871:+ [translate_table: standard]	-	2.95243e+07	2.85093e+07	2.63455e+07	2.69494e+07	2.90464e+07	2.70495e+07	1.01606	0.720954	0.0229885	Nonsignificant	None	3	Molecular Function:ATP binding (GO:0005524),Biological Process:protein folding (GO:0006457),Molecular Function:unfolded protein binding (GO:0051082)	T-complex protein 1 subunit epsilon	--	--	Chaperonin GroEL (HSP60 family)	O	Posttranslational modification, protein turnover, chaperones ;	IPR002423 [Chaperonin Cpn60/TCP-1 family] ; IPR012718[T-complex protein 1, epsilon subunit] ; IPR017998[Chaperone tailless complex polypeptide 1 (TCP-1)]
Dhu000026195	locus=Chr15:6000015:6013521:+ [translate_table: standard]	-	9.26018e+07	9.96059e+07	9.23041e+07	4.95135e+07	5.16575e+07	5.29968e+07	1.84547	7.42959e-05	0.883987	Nonsignificant	None	1	Biological Process:ATP hydrolysis coupled proton transport (GO:0015991)	V-type H+-transporting ATPase subunit E	--	ko00190 Oxidative phosphorylation ko01100 Metabolic pathways ko04145 Phagosome	Archaeal/vacuolar-type H+-ATPase subunit E/Vma4	C	Energy production and conversion ;	IPR002842 [ATPase, V1/A1 complex, subunit E]
Dhu000018629	locus=Chr16:61815871:61820505:- [translate_table: standard]	-	3.54187e+07	3.00491e+07	3.14932e+07	6.35398e+06	8.11811e+06	7.78622e+06	4.35617	0.000124397	2.12306	Significant	up	--	--	--	--	--	--	--	--	--
Dhu000011213	locus=Chr2:36912099:36916467:- [translate_table: standard]	-	1.06939e+07	1.06217e+07	1.06548e+07	5.76558e+07	5.62592e+07	5.91983e+07	0.184679	0.000322897	-2.43691	Significant	down	6	Biological Process:photosynthesis (GO:0015979),Biological Process:chlorophyll biosynthetic process (GO:0015995),Molecular Function:oxidoreductase activity (GO:0016491),Molecular Function:metal ion binding (GO:0046872),Molecular Function:magnesium-protoporphyrin IX monomethyl ester (oxidative) cyclase activity (GO:0048529),Biological Process:oxidation-reduction process (GO:0055114)	magnesium-protoporphyrin IX monomethyl ester (oxidative) cyclase	1.14.13.81	ko00860 Porphyrin and chlorophyll metabolism ko01100 Metabolic pathways ko01110 Biosynthesis of secondary metabolites	Ribonucleotide reductase beta subunit, ferritin-like domain	F	Nucleotide transport and metabolism ;	IPR003251 [Rubrerythrin] ; IPR008434[Magnesium-protoporphyrin IX monomethyl ester [oxidative] cyclase]
Dhu000003920	locus=Chr9:29808184:29812647:- [translate_table: standard]	-	3.1273e+07	3.30667e+07	3.13068e+07	2.72691e+07	2.54496e+07	2.81602e+07	1.18259	0.00773653	0.241948	Nonsignificant	None	4	Molecular Function:peroxidase activity (GO:0004601),Biological Process:response to oxidative stress (GO:0006979),Molecular Function:heme binding (GO:0020037),Biological Process:oxidation-reduction process (GO:0055114)	peroxidase	1.11.1.7	ko00940 Phenylpropanoid biosynthesis ko01100 Metabolic pathways ko01110 Biosynthesis of secondary metabolites	--	--	--	IPR000823 [Plant peroxidase] ; IPR002016[Haem peroxidase, plant/fungal/bacterial]
Dhu000022046	locus=Chr17:110359735:110363732:+ [translate_table: standard]	-	6.6033e+07	6.42366e+07	6.81473e+07	4.79276e+07	5.05627e+07	5.18634e+07	1.31967	0.000583754	0.400174	Nonsignificant	None	4	Molecular Function:sedoheptulose-7-phosphate:D-glyceraldehyde-3-phosphate glyceronetransferase activity (GO:0004801),Cellular Component:cytoplasm (GO:0005737),Biological Process:carbohydrate metabolic process (GO:0005975),Biological Process:pentose-phosphate shunt (GO:0006098)	transaldolase	2.2.1.2	ko00030 Pentose phosphate pathway ko01100 Metabolic pathways ko01110 Biosynthesis of secondary metabolites ko01200 Carbon metabolism ko01230 Biosynthesis of amino acids	Transaldolase	G	Carbohydrate transport and metabolism ;	IPR001585 [Transaldolase/Fructose-6-phosphate aldolase] ; IPR004732[Transaldolase type 2]
Dhu000005103	locus=Chr14:40207351:40218755:- [translate_table: standard]	-	3.27311e+07	3.30411e+07	3.16514e+07	3.50771e+07	3.64234e+07	3.82926e+07	0.887338	0.0157302	-0.172444	Nonsignificant	None	2	Molecular Function:hydroxymethylbilane synthase activity (GO:0004418),Biological Process:tetrapyrrole biosynthetic process (GO:0033014)	hydroxymethylbilane synthase	2.5.1.61	ko00860 Porphyrin and chlorophyll metabolism ko01100 Metabolic pathways ko01110 Biosynthesis of secondary metabolites	Porphobilinogen deaminase	H	Coenzyme transport and metabolism ;	IPR000860 [Porphobilinogen deaminase] ; IPR022417[Porphobilinogen deaminase, N-terminal] ; IPR022418[Porphobilinogen deaminase, C-terminal]
Dhu000027584	locus=Chr2:31263096:31264868:- [translate_table: standard]	-	1.23818e+09	1.30918e+09	1.2914e+09	1.77745e+08	1.76636e+08	1.78903e+08	7.19833	0.000370302	2.84766	Significant	up	5	Molecular Function:calcium ion binding (GO:0005509),Cellular Component:photosystem II (GO:0009523),Cellular Component:photosystem II oxygen evolving complex (GO:0009654),Biological Process:photosynthesis (GO:0015979),Cellular Component:extrinsic component of membrane (GO:0019898)	photosystem II oxygen-evolving enhancer protein 3	--	ko00195 Photosynthesis ko01100 Metabolic pathways	--	--	--	IPR008797 [Oxygen-evolving enhancer protein 3]
Dhu000010696	locus=Chr19:42388482:42391310:- [translate_table: standard]	-	1.50583e+07	1.5775e+07	1.55636e+07	1.82815e+07	2.46178e+07	2.17298e+07	0.717894	0.0781601	-0.478158	Nonsignificant	None	4	Molecular Function:protein binding (GO:0005515),Biological Process:metabolic process (GO:0008152),Molecular Function:hydrolase activity (GO:0016787),Biological Process:cell redox homeostasis (GO:0045454)	--	--	--	DNA-binding beta-propeller fold protein YncE	R	General function prediction only ;	IPR000033 [LDLR class B repeat] ; IPR001258[NHL repeat] ; IPR006439[HAD hydrolase, subfamily IA] ; IPR012336[Thioredoxin-like fold] ; IPR013017[NHL repeat, subgroup] ; IPR013766[Thioredoxin domain] ; IPR023214[HAD-like domain]
Dhu000014413	locus=Chr6:81559135:81562388:- [translate_table: standard]	-	5.72203e+07	5.66503e+07	5.5697e+07	3.46358e+07	3.64974e+07	3.48002e+07	1.6007	8.94131e-06	0.678703	Nonsignificant	None	--	--	--	--	--	Signal-transduction protein containing cAMP-binding, CBS, and nucleotidyltransferase domains	T	Signal transduction mechanisms ;	IPR000644 [CBS domain]
Dhu000002657	locus=Chr19:106214815:106240670:+ [translate_table: standard]	-	1.20031e+07	1.17729e+07	1.18377e+07	1.42418e+07	1.29056e+07	1.15685e+07	0.919874	0.311906	-0.120492	Nonsignificant	None	3	Molecular Function:serine-type endopeptidase activity (GO:0004252),Biological Process:proteolysis (GO:0006508),Molecular Function:protein dimerization activity (GO:0046983)	--	--	--	Serine protease, subtilisin family	O	Posttranslational modification, protein turnover, chaperones ;	IPR000209 [Peptidase S8/S53 domain] ; IPR004252[Probable transposase, Ptta/En/Spm, plant] ; IPR010259[Peptidase S8 propeptide/proteinase inhibitor I9] ; IPR011598[Myc-type, basic helix-loop-helix (bHLH) domain] ; IPR015500[Peptidase S8, subtilisin-related] ; IPR025610[Transcription factor MYC/MYB N-terminal]
Dhu000006859	locus=Chr15:2078945:2090859:+ [translate_table: standard]	-	1.81494e+07	1.82103e+07	1.81137e+07	3.15361e+07	3.3746e+07	3.66774e+07	0.534266	0.00871516	-0.904371	Nonsignificant	None	--	--	--	--	--	NADPH:quinone reductase or related Zn-dependent oxidoreductase	CR	Energy production and conversion ; General function prediction only ;	--
Dhu000016954	locus=Chr9:1979142:2017017:+ [translate_table: standard]	-	2.16949e+07	2.2103e+07	2.1781e+07	7.309e+06	7.97713e+06	7.67722e+06	2.85581	4.09299e-07	1.5139	Nonsignificant	None	1	Biological Process:oxidation-reduction process (GO:0055114)	--	--	--	NADPH-dependent curcumin reductase CurA	QR	Secondary metabolites biosynthesis, transport and catabolism ; General function prediction only ;	IPR013149 [Alcohol dehydrogenase, C-terminal]
Dhu000004036	locus=Chr18:64066341:64080827:+ [translate_table: standard]	-	1.64281e+07	1.85996e+07	1.71282e+07	9.67217e+06	9.80973e+06	6.99428e+06	1.96992	0.00156245	0.978135	Nonsignificant	None	--	--	D-glycerate 3-kinase	2.7.1.31	ko00260 Glycine, serine and threonine metabolism ko00561 Glycerolipid metabolism ko00630 Glyoxylate and dicarboxylate metabolism ko01100 Metabolic pathways ko01110 Biosynthesis of secondary metabolites ko01200 Carbon metabolism	Pantothenate kinase-related protein Tda10 (topoisomerase I damage affected protein)	R	General function prediction only ;	--
Dhu000025039	locus=Chr11:5867942:5869642:+ [translate_table: standard]	-	3.00382e+07	2.91741e+07	3.09393e+07	3.70364e+07	3.23786e+07	3.77193e+07	0.841482	0.0320385	-0.248996	Nonsignificant	None	4	Molecular Function:RNA binding (GO:0003723),Molecular Function:structural constituent of ribosome (GO:0003735),Cellular Component:ribosome (GO:0005840),Biological Process:translation (GO:0006412)	small subunit ribosomal protein S2e	--	ko03010 Ribosome	Ribosomal protein S5	J	Translation, ribosomal structure and biogenesis ;	IPR000851 [Ribosomal protein S5] ; IPR005324[Ribosomal protein S5, C-terminal] ; IPR013810[Ribosomal protein S5, N-terminal]
Dhu000004179	locus=Chr19:110247871:110257027:- [translate_table: standard]	-	1.32797e+07	1.16483e+07	1.23355e+07	2.19037e+07	2.03835e+07	2.09328e+07	0.589427	0.000182972	-0.762616	Nonsignificant	None	4	Cellular Component:proteasome complex (GO:0000502),Molecular Function:protein binding (GO:0005515),Molecular Function:enzyme regulator activity (GO:0030234),Biological Process:regulation of protein catabolic process (GO:0042176)	26S proteasome regulatory subunit N3	--	ko03050 Proteasome	--	--	--	IPR000717 [Proteasome component (PCI) domain] ; IPR013586[26S proteasome regulatory subunit, C-terminal]
Dhu000027144	locus=Chr19:93342916:93371288:+ [translate_table: standard]	-	3.95248e+07	3.86058e+07	3.69797e+07	2.17503e+07	2.79887e+07	2.72655e+07	1.49485	0.00380817	0.580003	Nonsignificant	None	5	Biological Process:glutamate biosynthetic process (GO:0006537),Biological Process:metabolic process (GO:0008152),Molecular Function:glutamate synthase activity (GO:0015930),Molecular Function:oxidoreductase activity (GO:0016491),Biological Process:oxidation-reduction process (GO:0055114)	glutamate synthase (ferredoxin)	1.4.7.1	ko00630 Glyoxylate and dicarboxylate metabolism ko00910 Nitrogen metabolism	Glutamate synthase domain 3	E	Amino acid transport and metabolism ;	IPR002489 [Glutamate synthase, alpha subunit, C-terminal] ; IPR002932[Glutamate synthase domain]
Dhu000009786	locus=Chr11:7472301:7473107:+ [translate_table: standard]	-	1.26507e+08	1.49973e+08	1.43593e+08	1.68808e+08	1.67749e+08	1.74791e+08	0.8215	0.0143167	-0.283668	Nonsignificant	None	1	Cellular Component:membrane (GO:0016020)	light-harvesting complex II chlorophyll a/b binding protein 1	--	ko00196 Photosynthesis - antenna proteins ko01100 Metabolic pathways	--	--	--	IPR001344 [Chlorophyll A-B binding protein, plant] ; IPR022796[Chlorophyll A-B binding protein]
Dhu000000664	locus=Chr7:39876340:39912219:+ [translate_table: standard]	-	1.47897e+07	1.40646e+07	1.39521e+07	1.90007e+07	2.02894e+07	2.04569e+07	0.716461	0.000438257	-0.481039	Nonsignificant	None	5	Molecular Function:malic enzyme activity (GO:0004470),Molecular Function:malate dehydrogenase (decarboxylating) (NAD+) activity (GO:0004471),Biological Process:malate metabolic process (GO:0006108),Molecular Function:NAD binding (GO:0051287),Biological Process:oxidation-reduction process (GO:0055114)	malate dehydrogenase (decarboxylating)	1.1.1.39	ko00620 Pyruvate metabolism ko00710 Carbon fixation in photosynthetic organisms ko01100 Metabolic pathways ko01200 Carbon metabolism	Malic enzyme	C	Energy production and conversion ;	IPR001891 [Malic oxidoreductase] ; IPR012301[Malic enzyme, N-terminal domain] ; IPR012302[Malic enzyme, NAD-binding]
Dhu000016120	locus=Chr1:3896367:3925228:- [translate_table: standard]	-	7.62369e+06	8.11273e+06	7.71364e+06	1.29932e+07	1.33965e+07	1.09893e+07	0.627359	0.00362275	-0.672636	Nonsignificant	None	3	Molecular Function:protein kinase activity (GO:0004672),Molecular Function:ATP binding (GO:0005524),Biological Process:protein phosphorylation (GO:0006468)	--	--	--	Predicted unusual protein kinase regulating ubiquinone biosynthesis, AarF/ABC1/UbiB family	HT	Coenzyme transport and metabolism ; Signal transduction mechanisms ;	IPR000719 [Protein kinase domain] ; IPR004147[UbiB domain]
Dhu000015307	locus=Chr16:442719:448013:+ [translate_table: standard]	-	9.11823e+06	1.03885e+07	1.07244e+07	7.76673e+06	4.00401e+06	5.53895e+06	1.74649	0.0227827	0.804455	Nonsignificant	None	2	Molecular Function:protein binding (GO:0005515),Molecular Function:zinc ion binding (GO:0008270)	--	--	--	--	--	--	IPR001841 [Zinc finger, RING-type]
Dhu000015474	locus=Chr5:4100847:4135237:- [translate_table: standard]	-	8.58751e+06	1.01548e+07	1.19157e+07	1.70799e+07	2.40081e+07	2.05462e+07	0.497419	0.00963891	-1.00747	Nonsignificant	None	4	Molecular Function:acetyl-CoA carboxylase activity (GO:0003989),Biological Process:fatty acid biosynthetic process (GO:0006633),Cellular Component:acetyl-CoA carboxylase complex (GO:0009317),Molecular Function:ligase activity (GO:0016874)	acetyl-CoA carboxylase carboxyl transferase subunit alpha	6.4.1.2	ko00061 Fatty acid biosynthesis ko00620 Pyruvate metabolism ko00640 Propanoate metabolism ko01100 Metabolic pathways ko01110 Biosynthesis of secondary metabolites ko01200 Carbon metabolism ko01212 Fatty acid metabolism	Acetyl-CoA carboxylase alpha subunit	I	Lipid transport and metabolism ;	IPR001095 [Acetyl-CoA carboxylase, alpha subunit] ; IPR011763[Acetyl-coenzyme A carboxyltransferase, C-terminal]
Dhu000026533	locus=Chr19:104105592:104108566:- [translate_table: standard]	-	1.15108e+08	1.1956e+08	1.20904e+08	7.6077e+07	7.6201e+07	7.88801e+07	1.53822	3.04556e-05	0.621263	Nonsignificant	None	--	--	transketolase	2.2.1.1	ko00030 Pentose phosphate pathway ko00710 Carbon fixation in photosynthetic organisms ko01100 Metabolic pathways ko01110 Biosynthesis of secondary metabolites ko01200 Carbon metabolism ko01230 Biosynthesis of amino acids	Transketolase	G	Carbohydrate transport and metabolism ;	IPR005474 [Transketolase, N-terminal] ; IPR005475[Transketolase-like, pyrimidine-binding domain] ; IPR033247[Transketolase family]
Dhu000010213	locus=Chr11:3465800:3481689:+ [translate_table: standard]	-	6.38901e+06	7.11882e+06	6.51098e+06	4.8956e+06	4.39418e+06	3.95353e+06	1.51162	0.00308245	0.596093	Nonsignificant	None	1	Biological Process:metabolic process (GO:0008152)	pyruvate dehydrogenase E2 component (dihydrolipoamide acetyltransferase)	2.3.1.12	ko00010 Glycolysis / Gluconeogenesis ko00020 Citrate cycle (TCA cycle) ko00620 Pyruvate metabolism ko01100 Metabolic pathways ko01110 Biosynthesis of secondary metabolites ko01200 Carbon metabolism	Pyruvate/2-oxoglutarate dehydrogenase complex, dihydrolipoamide acyltransferase (E2) component	C	Energy production and conversion ;	IPR000089 [Biotin/lipoyl attachment] ; IPR001078[2-oxoacid dehydrogenase acyltransferase, catalytic domain] ; IPR004167[E3-binding domain]
Dhu000002924	locus=Chr16:45969684:46000498:- [translate_table: standard]	-	2.45854e+07	2.34821e+07	2.5933e+07	1.39647e+07	1.14367e+07	1.63618e+07	1.7719	0.00249253	0.825301	Nonsignificant	None	2	Molecular Function:nucleic acid binding (GO:0003676),Molecular Function:RNA binding (GO:0003723)	polyadenylate-binding protein	--	ko03013 RNA transport ko03015 mRNA surveillance pathway ko03018 RNA degradation	RNA recognition motif (RRM) domain	J	Translation, ribosomal structure and biogenesis ;	IPR000504 [RNA recognition motif domain] ; IPR002004[Polyadenylate-binding protein/Hyperplastic disc protein] ; IPR003954[RNA recognition motif domain, eukaryote]
Dhu000002519	locus=Chr18:23194701:23199489:+ [translate_table: standard]	-	4.47954e+06	4.64568e+06	4.46872e+06	5.82832e+06	5.86434e+06	6.00052e+06	0.768315	6.12498e-05	-0.38023	Nonsignificant	None	1	Biological Process:cell redox homeostasis (GO:0045454)	protein disulfide-isomerase A1	5.3.4.1	ko04141 Protein processing in endoplasmic reticulum	Negative regulator of GroEL, contains thioredoxin-like and TPR-like domains	O	Posttranslational modification, protein turnover, chaperones ;	IPR013766 [Thioredoxin domain]
Dhu000028634	locus=utig000028634:51:44065:+ [translate_table: standard]	-	9.01033e+07	9.01908e+07	9.04669e+07	3.3065e+07	3.34798e+07	3.60659e+07	2.63872	0.000235933	1.39984	Nonsignificant	None	4	Molecular Function:peroxidase activity (GO:0004601),Biological Process:response to oxidative stress (GO:0006979),Molecular Function:heme binding (GO:0020037),Biological Process:oxidation-reduction process (GO:0055114)	L-ascorbate peroxidase	1.11.1.11	ko00053 Ascorbate and aldarate metabolism ko00480 Glutathione metabolism	--	--	--	IPR002016 [Haem peroxidase, plant/fungal/bacterial] ; IPR002207[Plant ascorbate peroxidase]
Dhu000003202	locus=Chr18:57797966:57799702:- [translate_table: standard]	-	4.0132e+08	4.01463e+08	4.23075e+08	3.21938e+08	3.30457e+08	3.21545e+08	1.25866	0.000420104	0.331887	Nonsignificant	None	6	Molecular Function:structural constituent of ribosome (GO:0003735),Molecular Function:ATP binding (GO:0005524),Cellular Component:intracellular (GO:0005622),Cellular Component:ribosome (GO:0005840),Biological Process:translation (GO:0006412),Biological Process:ATP synthesis coupled proton transport (GO:0015986)	F-type H+-transporting ATPase subunit alpha	3.6.3.14	ko00190 Oxidative phosphorylation ko00195 Photosynthesis ko01100 Metabolic pathways	FoF1-type ATP synthase, alpha subunit	C	Energy production and conversion ;	IPR000194 [ATPase, F1/V1/A1 complex, alpha/beta subunit, nucleotide-binding domain] ; IPR000793[ATP synthase, alpha subunit, C-terminal] ; IPR001865[Ribosomal protein S2] ; IPR005294[ATP synthase, F1 complex, alpha subunit]
Dhu000003632	locus=Chr18:19280965:19290874:+ [translate_table: standard]	-	8.62433e+06	8.28959e+06	8.94821e+06	9.8932e+06	1.07227e+07	9.53262e+06	0.857825	0.0233986	-0.221245	Nonsignificant	None	2	Molecular Function:oxidoreductase activity (GO:0016491),Biological Process:oxidation-reduction process (GO:0055114)				Aldo/keto reductase, related to diketogulonate reductase	Q	Secondary metabolites biosynthesis, transport and catabolism ;	IPR020471 [Aldo/keto reductase] ; IPR023210[NADP-dependent oxidoreductase domain]
Dhu000005151	locus=Chr13:27394501:27414225:+ [translate_table: standard]	-	2.76217e+07	2.74746e+07	2.70772e+07	3.55975e+07	3.57839e+07	3.73237e+07	0.755929	0.000101168	-0.403676	Nonsignificant	None	2	Molecular Function:ATP binding (GO:0005524),Biological Process:protein metabolic process (GO:0019538)	--	--	--	ATP-dependent Clp protease ATP-binding subunit ClpA	O	Posttranslational modification, protein turnover, chaperones ;	IPR001270 [ClpA/B family] ; IPR003593[AAA+ ATPase domain] ; IPR003959[ATPase, AAA-type, core] ; IPR004176[Clp, N-terminal] ; IPR019489[Clp ATPase, C-terminal]
Dhu000012923	locus=Chr8:11775740:11778037:- [translate_table: standard]	-	9.27632e+06	9.17073e+06	9.22107e+06	1.60509e+06	2.13242e+06	1.09927e+06	5.72036	0.00139035	2.51611	Significant	up	2	Molecular Function:serine-type endopeptidase activity (GO:0004252),Biological Process:proteolysis (GO:0006508)	--	--	--	Serine protease, subtilisin family	O	Posttranslational modification, protein turnover, chaperones ;	IPR000209 [Peptidase S8/S53 domain] ; IPR003137[PA domain] ; IPR010259[Peptidase S8 propeptide/proteinase inhibitor I9] ; IPR015500[Peptidase S8, subtilisin-related]
Dhu000012325	locus=Chr13:21631329:21648796:+ [translate_table: standard]	-	5.88464e+06	5.64826e+06	4.90145e+06	1.76508e+06	3.42244e+06	2.38923e+06	2.16905	0.00647848	1.11707	Nonsignificant	None	1	Molecular Function:ATP binding (GO:0005524)	26S proteasome regulatory subunit T6	--	ko03050 Proteasome	ATP-dependent 26S proteasome regulatory subunit	O	Posttranslational modification, protein turnover, chaperones ;	IPR003593 [AAA+ ATPase domain] ; IPR003959[ATPase, AAA-type, core]
Dhu000017339	locus=Chr3:16340581:16353279:- [translate_table: standard]	-	1.19365e+07	1.3565e+07	1.28596e+07	4.31305e+06	9.99581e+06	7.44823e+06	1.76315	0.0317573	0.818158	Nonsignificant	None	3	Molecular Function:catalytic activity (GO:0003824),Molecular Function:diaminopimelate decarboxylase activity (GO:0008836),Biological Process:lysine biosynthetic process via diaminopimelate (GO:0009089)	diaminopimelate decarboxylase	4.1.1.20	ko00300 Lysine biosynthesis ko01100 Metabolic pathways ko01110 Biosynthesis of secondary metabolites ko01230 Biosynthesis of amino acids	Diaminopimelate decarboxylase	E	Amino acid transport and metabolism ;	IPR000183 [Ornithine/DAP/Arg decarboxylase] ; IPR002986[Diaminopimelate decarboxylase, LysA] ; IPR022643[Orn/DAP/Arg decarboxylase 2, C-terminal] ; IPR022644[Orn/DAP/Arg decarboxylase 2, N-terminal]
Dhu000007969	locus=Chr3:3044209:3050025:+ [translate_table: standard]	-	4.40262e+06	5.10062e+06	4.75111e+06	3.81736e+06	5.28643e+06	5.29534e+06	0.989945	0.931943	-0.014579	Nonsignificant	None	--	--	--	--	--	--	--	--	--
Dhu000014757	locus=Chr10:83482689:83514556:- [translate_table: standard]	-	9.78853e+06	1.03674e+07	9.89275e+06	2.69293e+06	2.80392e+06	2.8002e+06	3.62161	2.36303e-06	1.85663	Nonsignificant	None	2	Molecular Function:catalytic activity (GO:0003824),Biological Process:metabolic process (GO:0008152)	long-chain acyl-CoA synthetase	6.2.1.3	ko00061 Fatty acid biosynthesis ko00071 Fatty acid degradation ko01100 Metabolic pathways ko01212 Fatty acid metabolism ko04146 Peroxisome	Long-chain acyl-CoA synthetase (AMP-forming)	I	Lipid transport and metabolism ;	IPR000873 [AMP-dependent synthetase/ligase]
Dhu000022818	locus=Chr5:14869717:14899994:- [translate_table: standard]	-	1.51466e+07	1.54658e+07	1.54769e+07	7.68498e+06	6.63481e+06	7.47673e+06	2.11453	1.81759e-05	1.08034	Nonsignificant	None	3	Molecular Function:ATP binding (GO:0005524),Biological Process:protein folding (GO:0006457),Molecular Function:unfolded protein binding (GO:0051082)	T-complex protein 1 subunit alpha	--	--	Chaperonin GroEL (HSP60 family)	O	Posttranslational modification, protein turnover, chaperones ;	IPR002423 [Chaperonin Cpn60/TCP-1 family] ; IPR012715[T-complex protein 1, alpha subunit] ; IPR017998[Chaperone tailless complex polypeptide 1 (TCP-1)]
Dhu000017662	locus=Chr14:1253269:1272044:- [translate_table: standard]	-	1.36961e+07	1.07151e+07	1.16931e+07	1.23223e+07	1.34922e+07	1.79988e+07	0.824049	0.255951	-0.279198	Nonsignificant	None	4	Molecular Function:magnesium ion binding (GO:0000287),Molecular Function:pyruvate kinase activity (GO:0004743),Biological Process:glycolytic process (GO:0006096),Molecular Function:potassium ion binding (GO:0030955)	pyruvate kinase	2.7.1.40	ko00010 Glycolysis / Gluconeogenesis ko00230 Purine metabolism ko00620 Pyruvate metabolism ko01100 Metabolic pathways ko01110 Biosynthesis of secondary metabolites ko01200 Carbon metabolism ko01230 Biosynthesis of amino acids	Pyruvate kinase	G	Carbohydrate transport and metabolism ;	IPR001697 [Pyruvate kinase] ; IPR015793[Pyruvate kinase, barrel] ; IPR015795[Pyruvate kinase, C-terminal]
Dhu000014075	locus=Chr13:16006063:16012684:- [translate_table: standard]	-	3.94246e+07	3.77708e+07	4.0855e+07	1.17657e+07	1.22243e+07	1.26306e+07	3.2236	8.04599e-06	1.68867	Nonsignificant	None	--	--	--	--	--	Predicted oxidoreductase (related to aryl-alcohol dehydrogenase)	R	General function prediction only ;	IPR023210 [NADP-dependent oxidoreductase domain]
Dhu000006854	locus=Chr15:2006208:2024802:- [translate_table: standard]	-	7.82356e+06	6.84413e+06	7.61913e+06	3.66429e+06	6.1585e+06	4.7399e+06	1.53041	0.0300808	0.613914	Nonsignificant	None	--	--	--	--	--	--	--	--	--
Dhu000012154	locus=Chr9:25333619:25357712:- [translate_table: standard]	-	2.20688e+07	2.01012e+07	2.02711e+07	2.00371e+07	1.9537e+07	2.22595e+07	1.00982	0.856086	0.0141034	Nonsignificant	None	1	Cellular Component:membrane (GO:0016020)	prohibitin 2	--	--	Regulator of protease activity HflC, stomatin/prohibitin superfamily	O	Posttranslational modification, protein turnover, chaperones ;	IPR000163 [Prohibitin] ; IPR001107[Band 7 domain]
Dhu000018378	locus=Chr13:12360447:12374103:- [translate_table: standard]	-	3.48924e+07	3.91998e+07	3.29918e+07	1.00152e+07	1.06319e+07	1.17967e+07	3.30061	0.000200157	1.72273	Nonsignificant	None	3	Molecular Function:metal ion binding (GO:0046872),Biological Process:dimethylallyl diphosphate biosynthetic process (GO:0050992),Molecular Function:4-hydroxy-3-methylbut-2-en-1-yl diphosphate reductase activity (GO:0051745)	4-hydroxy-3-methylbut-2-en-1-yl diphosphate reductase	1.17.7.4	ko00900 Terpenoid backbone biosynthesis ko01100 Metabolic pathways ko01110 Biosynthesis of secondary metabolites	4-Hydroxy-3-methylbut-2-enyl diphosphate reductase IspH	I	Lipid transport and metabolism ;	IPR003451 [4-hydroxy-3-methylbut-2-enyl diphosphate reductase]
Dhu000009735	locus=Chr12:5834142:5835601:+ [translate_table: standard]	-	8.39374e+08	8.03783e+08	8.03941e+08	2.07795e+08	2.10801e+08	2.14398e+08	3.86591	9.2508e-07	1.95081	Nonsignificant	None	2	Molecular Function:RNA binding (GO:0003723),Molecular Function:ribonuclease T2 activity (GO:0033897)	ribonuclease T2	3.1.27.1	--	--	--	--	IPR001568 [Ribonuclease T2-like]
Dhu000020673	locus=Chr7:57389994:57399696:+ [translate_table: standard]	-	8.96876e+07	9.10336e+07	8.75248e+07	5.23194e+07	5.20659e+07	5.14736e+07	1.72108	3.71556e-06	0.783316	Nonsignificant	None	1	Molecular Function:protein binding (GO:0005515)	suppressor of tumorigenicity protein 13	--	--	Tetratricopeptide (TPR) repeat	R	General function prediction only ;	IPR006636 [Heat shock chaperonin-binding] ; IPR013026[Tetratricopeptide repeat-containing domain] ; IPR019734[Tetratricopeptide repeat]
Dhu000023751	locus=Chr19:15736437:15771723:- [translate_table: standard]	-	7.5098e+06	8.52033e+06	7.56414e+06	5.41369e+06	5.71836e+06	7.97146e+06	1.23508	0.160743	0.304599	Nonsignificant	None	4	Biological Process:intracellular protein transport (GO:0006886),Biological Process:ER to Golgi vesicle-mediated transport (GO:0006888),Molecular Function:zinc ion binding (GO:0008270),Cellular Component:COPII vesicle coat (GO:0030127)	protein transport protein SEC24	--	ko04141 Protein processing in endoplasmic reticulum	--	--	--	IPR006895 [Zinc finger, Sec23/Sec24-type] ; IPR006896[Sec23/Sec24, trunk domain] ; IPR006900[Sec23/Sec24, helical domain] ; IPR012990[Sec23/Sec24 beta-sandwich]
Dhu000001802	locus=Chr6:10563193:10573349:+ [translate_table: standard]	-	5.64981e+06	6.69901e+06	6.25665e+06	5.43721e+06	6.84274e+06	7.82605e+06	0.925369	0.544874	-0.111899	Nonsignificant	None	5	Molecular Function:acyl-CoA dehydrogenase activity (GO:0003995),Molecular Function:acyl-CoA oxidase activity (GO:0003997),Cellular Component:peroxisome (GO:0005777),Biological Process:fatty acid beta-oxidation (GO:0006635),Biological Process:oxidation-reduction process (GO:0055114)	acyl-CoA oxidase	1.3.3.6	ko00071 Fatty acid degradation ko00592 alpha-Linolenic acid metabolism ko01040 Biosynthesis of unsaturated fatty acids ko01100 Metabolic pathways ko01110 Biosynthesis of secondary metabolites ko01212 Fatty acid metabolism ko04146 Peroxisome	Tellurite resistance protein	P	Inorganic ion transport and metabolism ;	IPR002655 [Acyl-CoA oxidase, C-terminal] ; IPR006091[Acyl-CoA oxidase/dehydrogenase, central domain] ; IPR009075[Acyl-CoA dehydrogenase/oxidase C-terminal]
Dhu000015540	locus=Chr18:466960:467824:+ [translate_table: standard]	-	2.69005e+08	2.76091e+08	2.68692e+08	1.84796e+08	1.98693e+08	1.97726e+08	1.40015	0.000108344	0.485582	Nonsignificant	None	1	Cellular Component:membrane (GO:0016020)	light-harvesting complex I chlorophyll a/b binding protein 4	--	ko00196 Photosynthesis - antenna proteins	--	--	--	IPR001344 [Chlorophyll A-B binding protein, plant] ; IPR022796[Chlorophyll A-B binding protein]
Dhu000005058	locus=Chr16:14097891:14129377:+ [translate_table: standard]	-	1.62878e+07	1.6933e+07	1.71513e+07	6.59628e+06	4.90618e+06	6.74111e+06	2.76109	7.6366e-05	1.46524	Nonsignificant	None	2	Biological Process:carbohydrate metabolic process (GO:0005975),Molecular Function:xylose isomerase activity (GO:0009045)	xylose isomerase	5.3.1.5	ko00040 Pentose and glucuronate interconversions ko00051 Fructose and mannose metabolism ko01100 Metabolic pathways	Xylose isomerase	G	Carbohydrate transport and metabolism ;	IPR001998 [Xylose isomerase]
Dhu000020541	locus=Chr17:111932255:111976438:+ [translate_table: standard]	-	5.85268e+07	6.02277e+07	5.96463e+07	1.29939e+07	1.52015e+07	1.50622e+07	4.12414	8.365e-07	2.04409	Significant	up	4	Molecular Function:GTP binding (GO:0005525),Biological Process:SRP-dependent cotranslational protein targeting to membrane (GO:0006614),Molecular Function:7S RNA binding (GO:0008312),Cellular Component:signal recognition particle (GO:0048500)	signal recognition particle subunit SRP54	3.6.5.4	ko03060 Protein export	Signal recognition particle GTPase	U	Intracellular trafficking, secretion, and vesicular transport ;	IPR000897 [Signal recognition particle, SRP54 subunit, GTPase domain] ; IPR003593[AAA+ ATPase domain] ; IPR004125[Signal recognition particle, SRP54 subunit, M-domain] ; IPR013822[Signal recognition particle, SRP54 subunit, helical bundle] ; IPR025733[Iron/zinc purple acid phosphatase-like C-terminal domain]
Dhu000028575	locus=utig000028575:51:30103:+ [translate_table: standard]	-	8.5817e+06	8.62781e+06	9.04802e+06	1.24358e+07	1.21695e+07	1.26264e+07	0.705246	5.14345e-05	-0.503802	Nonsignificant	None	2	Biological Process:protein folding (GO:0006457),Biological Process:protein transport (GO:0015031)	trigger factor	--	--	FKBP-type peptidyl-prolyl cis-trans isomerase (trigger factor)	O	Posttranslational modification, protein turnover, chaperones ;	IPR005215 [Trigger factor] ; IPR008880[Trigger factor, C-terminal] ; IPR008881[Trigger factor, ribosome-binding, bacterial]
Dhu000025779	locus=Chr11:57845626:57858290:+ [translate_table: standard]	-	1.53338e+08	1.38081e+08	1.37857e+08	9.71066e+07	1.02209e+08	1.06262e+08	1.4048	0.00202561	0.490364	Nonsignificant	None	1	Molecular Function:nucleic acid binding (GO:0003676)	--	--	--	RNA recognition motif (RRM) domain	J	Translation, ribosomal structure and biogenesis ;	IPR000504 [RNA recognition motif domain] ; IPR027942[Sieve element occlusion, N-terminal] ; IPR027944[Sieve element occlusion, C-terminal]
Dhu000009785	locus=Chr11:7359373:7360206:- [translate_table: standard]	-	2.42569e+08	2.22105e+08	2.3534e+08	3.5892e+08	3.70785e+08	3.92316e+08	0.623886	0.000253387	-0.680646	Nonsignificant	None	1	Cellular Component:membrane (GO:0016020)	light-harvesting complex II chlorophyll a/b binding protein 1	--	ko00196 Photosynthesis - antenna proteins ko01100 Metabolic pathways	--	--	--	IPR001344 [Chlorophyll A-B binding protein, plant] ; IPR022796[Chlorophyll A-B binding protein]
Dhu000023191	locus=Chr6:82073124:82075959:+ [translate_table: standard]	-	3.82421e+07	3.93538e+07	4.11978e+07	2.79605e+07	2.72178e+07	3.15327e+07	1.37	0.00252407	0.454172	Nonsignificant	None	5	Molecular Function:GTPase activity (GO:0003924),Molecular Function:structural constituent of cytoskeleton (GO:0005200),Molecular Function:GTP binding (GO:0005525),Cellular Component:microtubule (GO:0005874),Biological Process:microtubule-based process (GO:0007017)	tubulin beta	--	ko04145 Phagosome	--	--	--	IPR000217 [Tubulin] ; IPR002453[Beta tubulin] ; IPR003008[Tubulin/FtsZ, GTPase domain]
Dhu000026301	locus=Chr8:22843984:22866050:+ [translate_table: standard]	-	1.84863e+07	1.90463e+07	1.84416e+07	1.2052e+07	1.37389e+07	1.17339e+07	1.49166	0.000703721	0.576916	Nonsignificant	None	1	Molecular Function:ATP binding (GO:0005524)	26S proteasome regulatory subunit T3	--	ko03050 Proteasome	ATP-dependent 26S proteasome regulatory subunit	O	Posttranslational modification, protein turnover, chaperones ;	IPR003593 [AAA+ ATPase domain] ; IPR003959[ATPase, AAA-type, core]
Dhu000010891	locus=Chr18:80967778:80997450:+ [translate_table: standard]	-	6.81028e+06	6.565e+06	6.26985e+06	7.70088e+06	5.77783e+06	6.40738e+06	0.987883	0.89781	-0.0175885	Nonsignificant	None	3	Molecular Function:ubiquitin-protein transferase activity (GO:0004842),Molecular Function:protein binding (GO:0005515),Biological Process:protein ubiquitination (GO:0016567)	pre-mRNA-processing factor 19	2.3.2.27	ko03040 Spliceosome ko04120 Ubiquitin mediated proteolysis	WD40 repeat	R	General function prediction only ;	IPR001680 [WD40 repeat] ; IPR003613[U box domain] ; IPR013915[Pre-mRNA-splicing factor 19] ; IPR017986[WD40-repeat-containing domain]
Dhu000002561	locus=Chr11:2594083:2594943:+ [translate_table: standard]	-	2.08368e+07	2.18375e+07	2.05256e+07	4.61588e+06	4.27429e+06	4.26347e+06	4.80474	2.23046e-06	2.26446	Significant	up	1	Cellular Component:membrane (GO:0016020)	prohibitin 1	--	--	Regulator of protease activity HflC, stomatin/prohibitin superfamily	O	Posttranslational modification, protein turnover, chaperones ;	IPR000163 [Prohibitin] ; IPR001107[Band 7 domain]
Dhu000006095	locus=Chr1:895883:997968:+ [translate_table: standard]	-	4.14526e+06	3.79294e+06	4.24776e+06	6.02827e+06	4.19228e+06	5.70952e+06	0.764966	0.0989688	-0.386532	Nonsignificant	None	2	Molecular Function:UDP-glucose:glycoprotein glucosyltransferase activity (GO:0003980),Biological Process:protein glycosylation (GO:0006486)	UDP-glucose:glycoprotein glucosyltransferase	2.4.1.-	ko04141 Protein processing in endoplasmic reticulum	--	--	--	IPR002495 [Glycosyl transferase, family 8] ; IPR009448[UDP-glucose:Glycoprotein Glucosyltransferase]
Dhu000014548	locus=Chr12:10097445:10102444:- [translate_table: standard]	-	4.05603e+07	4.13716e+07	4.28482e+07	2.05595e+07	2.54841e+07	1.96585e+07	1.89918	0.000520209	0.925378	Nonsignificant	None	2	Molecular Function:transaminase activity (GO:0008483),Molecular Function:pyridoxal phosphate binding (GO:0030170)	glutamate-1-semialdehyde 2,1-aminomutase	5.4.3.8	ko00860 Porphyrin and chlorophyll metabolism ko01100 Metabolic pathways ko01110 Biosynthesis of secondary metabolites	Glutamate-1-semialdehyde aminotransferase	H	Coenzyme transport and metabolism ;	IPR005814 [Aminotransferase class-III]
Dhu000005345	locus=Chr18:5854192:5858228:- [translate_table: standard]	-	3.3123e+07	3.486e+07	3.41118e+07	2.96998e+07	2.76944e+07	2.56887e+07	1.22883	0.00738649	0.297287	Nonsignificant	None	2	Molecular Function:oxidoreductase activity (GO:0016491),Biological Process:oxidation-reduction process (GO:0055114)	--	--	--	NADPH:quinone reductase or related Zn-dependent oxidoreductase	CR	Energy production and conversion ; General function prediction only ;	IPR013149 [Alcohol dehydrogenase, C-terminal] ; IPR013154[Alcohol dehydrogenase, N-terminal] ; IPR020843[Polyketide synthase, enoylreductase domain]
Dhu000026145	locus=Chr9:34843738:34850722:+ [translate_table: standard]	-	1.00558e+07	9.81998e+06	1.05613e+07	1.82276e+06	3.86314e+06	2.36398e+06	3.78106	0.000325152	1.91879	Nonsignificant	None	--	--	apoptotic chromatin condensation inducer in the nucleus	--	ko03013 RNA transport ko03015 mRNA surveillance pathway ko03040 Spliceosome	--	--	--	IPR003034 [SAP domain] ; IPR032552[Acin1, RNSP1-SAP18 binding (RSB) motif]
Dhu000023713	locus=Chr9:34121116:34131563:+ [translate_table: standard]	-	7.09853e+07	7.04967e+07	7.55114e+07	5.56392e+07	6.07283e+07	5.40229e+07	1.27351	0.00380565	0.348807	Nonsignificant	None	2	Molecular Function:calcium ion binding (GO:0005509),Molecular Function:calcium-dependent phospholipid binding (GO:0005544)	annexin D	--	--	--	--	--	IPR001464 [Annexin] ; IPR009118[Annexin D, plant] ; IPR018502[Annexin repeat]
Dhu000004914	locus=Chr11:41611738:41614460:- [translate_table: standard]	-	1.18843e+07	1.23556e+07	1.25326e+07	1.07955e+07	6.37743e+06	7.9697e+06	1.46256	0.0922966	0.548493	Nonsignificant	None	4	Biological Process:intracellular protein transport (GO:0006886),Biological Process:nucleocytoplasmic transport (GO:0006913),Molecular Function:Ran GTPase binding (GO:0008536),Molecular Function:protein transporter activity (GO:0008565)	importin subunit beta-1	--	ko03013 RNA transport	--	--	--	IPR001494 [Importin-beta, N-terminal domain] ; IPR027140[Importin subunit beta-1, plants]
Dhu000014709	locus=Chr13:6867087:6870479:+ [translate_table: standard]	-	2.7395e+07	2.32622e+07	2.68497e+07	5.07934e+07	3.84783e+07	3.73904e+07	0.611918	0.0217717	-0.708589	Nonsignificant	None	5	Molecular Function:GTPase activity (GO:0003924),Molecular Function:structural constituent of cytoskeleton (GO:0005200),Molecular Function:GTP binding (GO:0005525),Cellular Component:microtubule (GO:0005874),Biological Process:microtubule-based process (GO:0007017)	--	--	--	--	--	--	IPR000217 [Tubulin] ; IPR002452[Alpha tubulin] ; IPR003008[Tubulin/FtsZ, GTPase domain] ; IPR018316[Tubulin/FtsZ, 2-layer sandwich domain]
Dhu000003110	locus=Chr17:22841153:22848849:+ [translate_table: standard]	-	4.81582e+07	4.75264e+07	4.49361e+07	7.25857e+06	6.73288e+06	8.18657e+06	6.34054	3.26282e-06	2.66461	Significant	up	--	--	lactoylglutathione lyase	4.4.1.5	ko00620 Pyruvate metabolism	Catechol 2,3-dioxygenase or other lactoylglutathione lyase family enzyme	Q	Secondary metabolites biosynthesis, transport and catabolism ;	IPR004360 [Glyoxalase/fosfomycin resistance/dioxygenase domain]
Dhu000017015	locus=Chr10:7779977:7783501:+ [translate_table: standard]	-	4.18315e+07	4.07549e+07	4.11203e+07	4.99696e+06	4.67422e+06	4.99572e+06	8.43441	4.26671e-08	3.07629	Significant	up	2	Molecular Function:catalytic activity (GO:0003824),Molecular Function:coenzyme binding (GO:0050662)	--	--	--	Nucleoside-diphosphate-sugar epimerase	M	Cell wall/membrane/envelope biogenesis ;	IPR001509 [NAD-dependent epimerase/dehydratase]
Dhu000026369	locus=Chr17:29289403:29313436:- [translate_table: standard]	-	1.04285e+07	1.21092e+07	1.17709e+07	4.10516e+06	4.98334e+06	4.71149e+06	2.48613	0.00028692	1.3139	Nonsignificant	None	2	Molecular Function:RNA binding (GO:0003723),Molecular Function:protein binding (GO:0005515)	translation initiation factor 4G	--	ko03013 RNA transport	--	--	--	IPR003890 [MIF4G-like, type 3] ; IPR003891[Initiation factor eIF-4 gamma, MA3]
Dhu000022009	locus=Chr17:51465952:51468867:- [translate_table: standard]	-	8.41619e+06	8.9377e+06	7.98239e+06	1.25074e+07	1.47311e+07	1.40423e+07	0.613755	0.00172957	-0.704265	Nonsignificant	None	3	Molecular Function:protein binding (GO:0005515),Biological Process:intracellular protein transport (GO:0006886),Molecular Function:Ran GTPase binding (GO:0008536)	exportin-2 (importin alpha re-exporter)	--	--	--	--	--	IPR001494 [Importin-beta, N-terminal domain] ; IPR005043[CAS/CSE, C-terminal] ; IPR013713[Exportin/Importin, Cse1-like]
Dhu000023344	locus=Chr8:18426856:18429989:+ [translate_table: standard]	-	1.82076e+06	2.02347e+06	1.82986e+06	1.47547e+06	2.48885e+06	2.95403e+06	0.82015	0.442901	-0.286041	Nonsignificant	None	4	Molecular Function:transporter activity (GO:0005215),Cellular Component:mitochondrial inner membrane (GO:0005743),Biological Process:transport (GO:0006810),Biological Process:transmembrane transport (GO:0055085)	solute carrier family 25 (mitochondrial adenine nucleotide translocator), member 4/5/6/31	--		--	--	--	IPR002067 [Mitochondrial carrier protein] ; IPR002113[Adenine nucleotide translocator 1] ; IPR018108[Mitochondrial substrate/solute carrier]
Dhu000015731	locus=Chr2:28630094:28638192:- [translate_table: standard]	-	1.22347e+07	1.21515e+07	1.32647e+07	1.84054e+06	2.19254e+06	2.37694e+06	5.87377	1.18203e-05	2.55429	Significant	up	--	--	protein DEK	--	--	--	--	--	IPR014876 [DEK, C-terminal]
Dhu000020531	locus=Chr17:111521640:111522314:- [translate_table: standard]	-	1.44216e+08	1.38765e+08	1.41182e+08	2.83859e+07	2.52454e+07	2.10874e+07	5.67681	1.57121e-06	2.50508	Significant	up	2	Molecular Function:oxidoreductase activity (GO:0016491),Biological Process:cell redox homeostasis (GO:0045454)	--	--	--	Peroxiredoxin	O	Posttranslational modification, protein turnover, chaperones ;	IPR013740 [Redoxin] ; IPR013766[Thioredoxin domain]
Dhu000027129	locus=Chr16:76648646:76666276:- [translate_table: standard]	-	6.36434e+06	6.15877e+06	6.40222e+06	1.45572e+07	1.48786e+07	1.67108e+07	0.410114	0.00497148	-1.2859	Nonsignificant	None	5	Molecular Function:ATP binding (GO:0005524),Biological Process:protein targeting (GO:0006605),Biological Process:intracellular protein transport (GO:0006886),Cellular Component:membrane (GO:0016020),Biological Process:protein import (GO:0017038)	preprotein translocase subunit SecA	--	ko03060 Protein export	Preprotein translocase subunit SecA (ATPase, RNA helicase)	U	Intracellular trafficking, secretion, and vesicular transport ;	IPR000185 [Protein translocase subunit SecA] ; IPR011115[SecA DEAD-like, N-terminal] ; IPR011130[SecA preprotein, cross-linking domain] ; IPR014018[SecA motor DEAD]
Dhu000000109	locus=Chr19:105843256:105872761:+ [translate_table: standard]	-	1.82349e+07	1.93607e+07	1.78996e+07	1.40276e+07	1.69395e+07	1.78162e+07	1.13759	0.142403	0.185978	Nonsignificant	None	2	Molecular Function:hydrogen ion transmembrane transporter activity (GO:0015078),Biological Process:ATP hydrolysis coupled proton transport (GO:0015991)	V-type H+-transporting ATPase subunit a	--	ko00190 Oxidative phosphorylation ko01100 Metabolic pathways ko04145 Phagosome	Archaeal/vacuolar-type H+-ATPase subunit I/STV1	C	Energy production and conversion ;	IPR002490 [V-type ATPase, V0 complex, 116kDa subunit family]
Dhu000020532	locus=Chr17:110582604:110583909:- [translate_table: standard]	-	7.25207e+07	7.58501e+07	7.59463e+07	745097	2.84981e+06	4.24778e+06	28.6021	1.1719e-06	4.83805	Significant	up	2	Cellular Component:glycine cleavage complex (GO:0005960),Biological Process:glycine decarboxylation via glycine cleavage system (GO:0019464)	glycine cleavage system H protein	--	ko00260 Glycine, serine and threonine metabolism ko00630 Glyoxylate and dicarboxylate metabolism ko01100 Metabolic pathways ko01110 Biosynthesis of secondary metabolites ko01200 Carbon metabolism	Glycine cleavage system H protein (lipoate-binding)	E	Amino acid transport and metabolism ;	IPR000089 [Biotin/lipoyl attachment] ; IPR002930[Glycine cleavage system H-protein] ; IPR033753[Glycine cleavage system H-protein/Simiate]
Dhu000015407	locus=Chr4:42790364:42791531:+ [translate_table: standard]	-	1.58858e+07	1.5533e+07	1.58165e+07	5.88391e+06	6.26218e+06	6.5423e+06	2.52752	1.68291e-06	1.33772	Nonsignificant	None	--	--	thiamine thiazole synthase	--	ko00730 Thiamine metabolism ko01100 Metabolic pathways	Archaeal ribulose 1,5-bisphosphate synthetase/yeast thiazole synthase	H	Coenzyme transport and metabolism ;	--
Dhu000020477	locus=Chr15:84337760:84342556:- [translate_table: standard]	-	1.58568e+07	1.487e+07	1.52709e+07	1.38331e+07	1.51132e+07	1.41757e+07	1.06669	0.115417	0.0931373	Nonsignificant	None	3	Molecular Function:structural constituent of ribosome (GO:0003735),Cellular Component:ribosome (GO:0005840),Biological Process:translation (GO:0006412)	small subunit ribosomal protein S3Ae	--	ko03010 Ribosome	Ribosomal protein S3AE	J	Translation, ribosomal structure and biogenesis ;	IPR001593 [Ribosomal protein S3Ae]
Dhu000013664	locus=Chr7:29487831:29495775:+ [translate_table: standard]	-	1.55966e+07	1.57773e+07	1.65935e+07	1.61538e+07	1.50452e+07	1.5982e+07	1.01667	0.600143	0.0238496	Nonsignificant	None	--	--	large subunit ribosomal protein L5	--	ko03010 Ribosome	Ribosomal protein L5	J	Translation, ribosomal structure and biogenesis ;	IPR031309 [Ribosomal protein L5, C-terminal] ; IPR031310[Ribosomal protein L5, N-terminal]
Dhu000000804	locus=Chr17:12462801:12480193:+ [translate_table: standard]	-	9.01845e+07	9.6241e+07	8.83325e+07	3.29304e+07	3.12439e+07	2.92963e+07	2.93951	2.05833e-05	1.55558	Nonsignificant	None	5	Cellular Component:1,3-beta-D-glucan synthase complex (GO:0000148),Molecular Function:1,3-beta-D-glucan synthase activity (GO:0003843),Molecular Function:protein binding (GO:0005515),Biological Process:(1->3)-beta-D-glucan biosynthetic process (GO:0006075),Cellular Component:membrane (GO:0016020)	callose synthase	2.4.1.-	--	Glutathione S-transferase	O	Posttranslational modification, protein turnover, chaperones ;	IPR003440 [Glycosyl transferase, family 48] ; IPR004045[Glutathione S-transferase, N-terminal]
Dhu000017762	locus=Chr19:20229723:20236378:+ [translate_table: standard]	-	2.71632e+07	2.74359e+07	2.82259e+07	2.66553e+06	1.39848e+06	2.86153e+06	11.9594	1.41891e-06	3.58007	Significant	up	1	Molecular Function:protein binding (GO:0005515)	--	--	ko00053 Ascorbate and aldarate metabolism ko00480 Glutathione metabolism ko01100 Metabolic pathways	Glutathione S-transferase	O	Posttranslational modification, protein turnover, chaperones ;	IPR004045 [Glutathione S-transferase, N-terminal] ; IPR010987[Glutathione S-transferase, C-terminal-like]
Dhu000028805	locus=Chr19:104473779:104474543:- [translate_table: standard]	-	5.23947e+06	5.20583e+06	5.83521e+06	6.68359e+06	5.69699e+06	7.16196e+06	0.833081	0.0849586	-0.263472	Nonsignificant	None	2	Biological Process:chlorophyll biosynthetic process (GO:0015995),Molecular Function:magnesium protoporphyrin IX methyltransferase activity (GO:0046406)	magnesium-protoporphyrin O-methyltransferase	2.1.1.11	ko00860 Porphyrin and chlorophyll metabolism ko01100 Metabolic pathways ko01110 Biosynthesis of secondary metabolites	2-polyprenyl-3-methyl-5-hydroxy-6-metoxy-1,4-benzoquinol methylase	H	Coenzyme transport and metabolism ;	IPR010251 [Magnesium-protoporphyrin IX methyltransferase] ; IPR010940[Magnesium-protoporphyrin IX methyltransferase, C-terminal]
Dhu000007849	locus=Chr19:107994961:108023844:- [translate_table: standard]	-	1.42037e+07	1.41812e+07	1.48204e+07	1.31295e+07	1.10904e+07	1.24653e+07	1.17773	0.0268317	0.236012	Nonsignificant	None	--	--	--	--	--	--	--	--	--
Dhu000028701	locus=Chr17:39528574:39590566:+ [translate_table: standard]	-	6.6053e+06	6.83502e+06	6.09711e+06	5.23635e+06	3.92926e+06	5.17855e+06	1.36205	0.0224613	0.445777	Nonsignificant	None	3	Molecular Function:ATP binding (GO:0005524),Biological Process:nucleobase-containing compound metabolic process (GO:0006139),Molecular Function:nucleobase-containing compound kinase activity (GO:0019205)	adenylate kinase	2.7.4.3	ko00230 Purine metabolism ko00730 Thiamine metabolism ko01100 Metabolic pathways ko01110 Biosynthesis of secondary metabolites	--	--	--	IPR000850 [Adenylate kinase/UMP-CMP kinase] ; IPR018962[Domain of unknown function DUF1995]
Dhu000014836	locus=Chr12:10519340:10545621:- [translate_table: standard]	-	2.83864e+07	2.89119e+07	3.0468e+07	1.38042e+07	1.48929e+07	1.51655e+07	2.00094	4.08239e-05	1.00068	Nonsignificant	None	2	Molecular Function:pyruvate dehydrogenase (acetyl-transferring) activity (GO:0004739),Biological Process:acetyl-CoA biosynthetic process from pyruvate (GO:0006086)	pyruvate dehydrogenase E1 component beta subunit	1.2.4.1	ko00010 Glycolysis / Gluconeogenesis ko00020 Citrate cycle (TCA cycle) ko00620 Pyruvate metabolism ko01100 Metabolic pathways ko01110 Biosynthesis of secondary metabolites ko01200 Carbon metabolism	Pyruvate/2-oxoglutarate/acetoin dehydrogenase complex, dehydrogenase (E1) component	C	Energy production and conversion ;	IPR005475 [Transketolase-like, pyrimidine-binding domain] ; IPR027110[Pyruvate dehydrogenase E1 component subunit beta] ; IPR033248[Transketolase, C-terminal domain]
Dhu000022688	locus=Chr8:34227051:34254208:+ [translate_table: standard]	-	1.06525e+07	9.75979e+06	9.99485e+06	1.2904e+06	4.13839e+06	2.99301e+06	3.61052	0.00108481	1.85221	Nonsignificant	None	1	Molecular Function:protein binding (GO:0005515)	serine-threonine kinase receptor-associated protein	--	ko03013 RNA transport	Predicted NTPase, NACHT family domain	T	Signal transduction mechanisms ;	IPR001680 [WD40 repeat] ; IPR017986[WD40-repeat-containing domain]
Dhu000008413	locus=Chr11:50879762:50906218:+ [translate_table: standard]	-	4.80515e+06	4.95466e+06	5.70036e+06	1.90337e+07	1.9299e+07	2.21314e+07	0.255692	0.000128883	-1.96752	Nonsignificant	None	1	Molecular Function:protein binding (GO:0005515)	--	--	--	--	--	--	IPR000225 [Armadillo] ; IPR021133[HEAT, type 2]
Dhu000006769	locus=Chr10:78318198:78353739:+ [translate_table: standard]	-	1.21474e+07	1.07812e+07	1.10962e+07	1.40169e+07	1.46586e+07	9.99212e+06	0.879929	0.365501	-0.184542	Nonsignificant	None	2	Biological Process:carbohydrate metabolic process (GO:0005975),Molecular Function:carbohydrate binding (GO:0030246)	--	--	--	Beta-galactosidase GanA	G	Carbohydrate transport and metabolism ;	IPR000922 [D-galactoside/L-rhamnose binding SUEL lectin domain] ; IPR001944[Glycoside hydrolase, family 35] ; IPR003958[Transcription factor CBF/NF-Y/archaeal histone domain] ; IPR031330[Glycoside hydrolase 35, catalytic domain]
Dhu000022000	locus=Chr8:7978069:7980954:+ [translate_table: standard]	-	6.94467e+08	7.10351e+08	6.871e+08	1.52904e+08	1.55915e+08	1.63353e+08	4.43041	2.26756e-07	2.14744	Significant	up	5	Molecular Function:calcium ion binding (GO:0005509),Cellular Component:photosystem II (GO:0009523),Cellular Component:photosystem II oxygen evolving complex (GO:0009654),Biological Process:photosynthesis (GO:0015979),Cellular Component:extrinsic component of membrane (GO:0019898)	photosystem II oxygen-evolving enhancer protein 2	--	ko00195 Photosynthesis ko01100 Metabolic pathways	--	--	--	IPR002683 [PsbP family]
Dhu000018061	locus=Chr17:96715406:96717649:+ [translate_table: standard]	-	9.40659e+07	9.24882e+07	9.56556e+07	4.74291e+06	3.5984e+06	4.85346e+06	21.388	9.21636e-08	4.41873	Significant	up	2	Biological Process:defense response (GO:0006952),Biological Process:response to biotic stimulus (GO:0009607)	--	--	--	--	--	--	IPR000916 [Bet v I/Major latex protein] ; IPR024949[Bet v I type allergen]
Dhu000010555	locus=utig000010555:51:54459:+ [translate_table: standard]	-	6.63844e+06	6.15373e+06	6.70451e+06	6.68864e+06	4.86208e+06	4.75872e+06	1.19542	0.177704	0.257522	Nonsignificant	None	--	--	cullin-associated NEDD8-dissociated protein 1	--	--	--	--	--	IPR013932 [TATA-binding protein interacting (TIP20)]
Dhu000006074	locus=Chr12:899765:903621:+ [translate_table: standard]	-	9.45596e+07	9.31005e+07	9.2648e+07	1.86369e+07	1.18767e+07	1.71859e+07	5.87654	3.4262e-06	2.55497	Significant	up	2	Molecular Function:translation elongation factor activity (GO:0003746),Biological Process:translational elongation (GO:0006414)	elongation factor 1-beta	--	--	--	--	--	IPR014038 [Translation elongation factor EF1B, beta/delta subunit, guanine nucleotide exchange domain]
Dhu000025404	locus=Chr19:23401884:23421719:+ [translate_table: standard]	-	4.26844e+07	4.01709e+07	3.99545e+07	3.58366e+07	3.47547e+07	3.40977e+07	1.17309	0.00396076	0.230316	Nonsignificant	None	1	Biological Process:carbohydrate metabolic process (GO:0005975)	alpha-galactosidase	3.2.1.22	ko00052 Galactose metabolism ko00561 Glycerolipid metabolism ko00600 Sphingolipid metabolism ko00603 Glycosphingolipid biosynthesis - globo and isoglobo series	Alpha-galactosidase	G	Carbohydrate transport and metabolism ;	IPR002241 [Glycoside hydrolase, family 27]
Dhu000013362	locus=Chr16:15951799:15954691:- [translate_table: standard]	-	3.20081e+08	3.37367e+08	3.32949e+08	6.97894e+07	6.95873e+07	7.36313e+07	4.64958	1.08653e-06	2.2171	Significant	up	--	--	--	--	--	Uncharacterized membrane protein YgcG, contains a TPM-fold domain	S	Function unknown ;	IPR007621 [TPM domain]
Dhu000011432	locus=Chr19:112487546:112488811:+ [translate_table: standard]	-	6.42437e+07	6.62702e+07	6.15738e+07	1.80463e+07	1.87062e+07	1.76353e+07	3.53182	5.09209e-06	1.82041	Nonsignificant	None	--	--	--	--	--	--	--	--	IPR000782 [FAS1 domain] ; IPR033254[Fasciclin-like arabinogalactan protein]
Dhu000018891	locus=Chr17:37767328:37768983:+ [translate_table: standard]	-	2.59661e+07	2.61343e+07	2.5761e+07	6.01064e+06	8.11875e+06	4.17177e+06	4.25445	0.00306082	2.08897	Significant	up	--	--	--	--	--	--	--	--	IPR001480 [Bulb-type lectin domain]
Dhu000007164	locus=Chr5:4831782:4834664:+ [translate_table: standard]	-	3.04947e+07	3.00004e+07	3.17256e+07	1.98354e+07	1.99269e+07	1.86836e+07	1.57788	6.54054e-05	0.657989	Nonsignificant	None	3	Molecular Function:transporter activity (GO:0005215),Biological Process:transport (GO:0006810),Cellular Component:membrane (GO:0016020)	aquaporin PIP	--	--	Glycerol uptake facilitator and related aquaporins (Major Intrinsic Protein Family)	G	Carbohydrate transport and metabolism ;	IPR000425 [Major intrinsic protein] ; IPR034294[Aquaporin transporter]
Dhu000002143	locus=Chr6:53926037:53940316:- [translate_table: standard]	-	9.10152e+06	8.62234e+06	9.14939e+06	7.82099e+06	6.61448e+06	8.03208e+06	1.19609	0.0359507	0.258328	Nonsignificant	None	--	--	--	--	--	--	--	--	IPR025846 [PMR5 N-terminal domain] ; IPR026057[PC-Esterase] ; IPR029962[Trichome birefringence-like family] ; IPR029985[Protein trichome birefringence-like 25/26]
Dhu000017019	locus=Chr10:7428063:7441043:+ [translate_table: standard]	-	1.27762e+07	1.26954e+07	1.27167e+07	8.13304e+06	1.13297e+07	6.25648e+06	1.48481	0.10693	0.570282	Nonsignificant	None	1	Molecular Function:ATP binding (GO:0005524)	26S proteasome regulatory subunit T4	--	ko03050 Proteasome	ATP-dependent 26S proteasome regulatory subunit	O	Posttranslational modification, protein turnover, chaperones ;	IPR003593 [AAA+ ATPase domain] ; IPR003959[ATPase, AAA-type, core]
Dhu000025574	locus=Chr14:44458320:44459117:- [translate_table: standard]	-	3.9809e+07	4.10558e+07	4.08076e+07	1.65071e+07	1.67995e+07	1.30475e+07	2.62485	3.78736e-05	1.39223	Nonsignificant	None	--	--	V-type H+-transporting ATPase subunit D	--	ko00190 Oxidative phosphorylation ko01100 Metabolic pathways ko04145 Phagosome	Archaeal/vacuolar-type H+-ATPase subunit D/Vma8	C	Energy production and conversion ;	IPR002699 [ATPase, V1 complex, subunit D]
Dhu000021447	locus=Chr15:83707934:83733181:- [translate_table: standard]	-	2.73743e+07	2.81597e+07	2.77011e+07	1.61931e+07	1.67174e+07	1.73038e+07	1.6576	9.71208e-06	0.729095	Nonsignificant	None	--	--	--	--	--	--	--	--	--
Dhu000002844	locus=Chr3:7897013:7902985:+ [translate_table: standard]	-	2.4268e+07	2.38492e+07	2.44514e+07	2.10495e+07	2.14358e+07	2.04018e+07	1.15395	0.000771835	0.206583	Nonsignificant	None	1	Cellular Component:integral component of membrane (GO:0016021)	H+-transporting ATPase	3.6.3.6	ko00190 Oxidative phosphorylation	Magnesium-transporting ATPase (P-type)	P	Inorganic ion transport and metabolism ;	IPR001757 [P-type ATPase] ; IPR004014[Cation-transporting P-type ATPase, N-terminal]
Dhu000008193	locus=Chr2:31416602:31511023:+ [translate_table: standard]	-	7.66763e+06	8.05962e+06	7.40603e+06	1.03346e+07	1.20959e+07	1.10897e+07	0.690128	0.00313236	-0.535065	Nonsignificant	None	7	Molecular Function:nucleotide binding (GO:0000166),Molecular Function:aminoacyl-tRNA ligase activity (GO:0004812),Molecular Function:valine-tRNA ligase activity (GO:0004832),Molecular Function:ATP binding (GO:0005524),Cellular Component:cytoplasm (GO:0005737),Biological Process:tRNA aminoacylation for protein translation (GO:0006418),Biological Process:valyl-tRNA aminoacylation (GO:0006438)	valyl-tRNA synthetase	6.1.1.9	ko00970 Aminoacyl-tRNA biosynthesis	Valyl-tRNA synthetase	J	Translation, ribosomal structure and biogenesis ;	IPR002300 [Aminoacyl-tRNA synthetase, class Ia] ; IPR002303[Valine-tRNA ligase] ; IPR013155[Methionyl/Valyl/Leucyl/Isoleucyl-tRNA synthetase, anticodon-binding] ; IPR019499[Valyl-tRNA synthetase, tRNA-binding arm]
Dhu000006932	locus=Chr16:72154697:72174173:- [translate_table: standard]	-	1.60819e+07	1.56652e+07	1.65751e+07	1.42529e+07	1.64456e+07	1.86986e+07	0.978241	0.798022	-0.0317388	Nonsignificant	None	--	--	--	--	--	--	--	--	IPR001763 [Rhodanese-like domain]
Dhu000007993	locus=Chr18:12418428:12448826:+ [translate_table: standard]	-	1.49166e+07	1.45215e+07	1.42811e+07	1.02574e+10	9.68559e+09	9.74056e+09	0.00147284	0.000339648	-9.40718	Significant	down	2	Molecular Function:nitronate monooxygenase activity (GO:0018580),Biological Process:oxidation-reduction process (GO:0055114)	--	--	--	NAD(P)H-dependent flavin oxidoreductase YrpB, nitropropane dioxygenase family	R	General function prediction only ;	IPR004136 [Nitronate monooxygenase]
Dhu000012110	locus=Chr13:6020626:6039774:+ [translate_table: standard]	-	8.23841e+06	8.23425e+06	7.81448e+06	7.0817e+06	7.4193e+06	8.99256e+06	1.03378	0.684687	0.0479275	Nonsignificant	None	1	Biological Process:carbohydrate metabolic process (GO:0005975)	alpha 1,3-glucosidase	3.2.1.84	ko00510 N-Glycan biosynthesis ko01100 Metabolic pathways ko04141 Protein processing in endoplasmic reticulum	Alpha-glucosidase, glycosyl hydrolase family GH31	G	Carbohydrate transport and metabolism ;	IPR000322 [Glycoside hydrolase family 31] ; IPR025887[Glycoside hydrolase family 31, N-terminal domain]
Dhu000027001	locus=Chr16:28903403:28906204:+ [translate_table: standard]	-	1.03247e+07	9.72636e+06	9.64045e+06	2.19343e+07	2.08156e+07	1.9614e+07	0.476101	0.000101718	-1.07066	Nonsignificant	None	7	Molecular Function:nucleotide binding (GO:0000166),Molecular Function:aminoacyl-tRNA ligase activity (GO:0004812),Molecular Function:leucine-tRNA ligase activity (GO:0004823),Molecular Function:ATP binding (GO:0005524),Cellular Component:cytoplasm (GO:0005737),Biological Process:tRNA aminoacylation for protein translation (GO:0006418),Biological Process:leucyl-tRNA aminoacylation (GO:0006429)	leucyl-tRNA synthetase	6.1.1.4	ko00970 Aminoacyl-tRNA biosynthesis	Leucyl-tRNA synthetase	J	Translation, ribosomal structure and biogenesis ;	IPR002300 [Aminoacyl-tRNA synthetase, class Ia] ; IPR004493[Leucyl-tRNA synthetase, class Ia, archaeal/eukaryotic cytosolic] ; IPR013155[Methionyl/Valyl/Leucyl/Isoleucyl-tRNA synthetase, anticodon-binding]
Dhu000012331	locus=Chr13:21614538:21628197:- [translate_table: standard]	-	986014	1.57132e+06	1.50584e+06	2.92814e+06	2.87999e+06	3.07067e+06	0.457626	0.00115989	-1.12776	Nonsignificant	None	1	Molecular Function:ATP binding (GO:0005524)	26S proteasome regulatory subunit T6	--	ko03050 Proteasome	ATP-dependent 26S proteasome regulatory subunit	O	Posttranslational modification, protein turnover, chaperones ;	IPR003593 [AAA+ ATPase domain] ; IPR003959[ATPase, AAA-type, core]
Dhu000016542	locus=Chr19:94174177:94176588:- [translate_table: standard]	-	4.02465e+07	4.17991e+07	4.16216e+07	5.73853e+07	5.85973e+07	5.67784e+07	0.715828	2.28952e-05	-0.482315	Nonsignificant	None	3	Cellular Component:proteasome complex (GO:0000502),Molecular Function:enzyme regulator activity (GO:0030234),Biological Process:regulation of protein catabolic process (GO:0042176)	26S proteasome regulatory subunit N1	--	ko03050 Proteasome	--	--	--	IPR002015 [Proteasome/cyclosome repeat] ; IPR016643[26S proteasome regulatory complex, non-ATPase subcomplex, Rpn1 subunit]
Dhu000028677	locus=utig000028677:51:32624:+ [translate_table: standard]	-	7.15755e+07	7.78846e+07	7.10836e+07	6.64861e+07	6.82067e+07	7.0757e+07	1.07347	0.116224	0.102279	Nonsignificant	None	5	Molecular Function:ATP binding (GO:0005524),Biological Process:transport (GO:0006810),Cellular Component:integral component of membrane (GO:0016021),Molecular Function:ATPase activity (GO:0016887),Biological Process:transmembrane transport (GO:0055085)	--	--	--	ABC-type multidrug transport system, ATPase and permease component	V	Defense mechanisms ;	IPR003439 [ABC transporter-like] ; IPR003593[AAA+ ATPase domain] ; IPR011527[ABC transporter type 1, transmembrane domain]
Dhu000028375	locus=Chr15:4595390:4599529:+ [translate_table: standard]	-	1.73977e+07	1.70056e+07	1.72104e+07	5.37352e+06	5.12637e+06	5.41924e+06	3.24225	1.3308e-07	1.69699	Nonsignificant	None	1	Molecular Function:protein domain specific binding (GO:0019904)	14-3-3 protein epsilon	--		--	--	--	IPR000308 [14-3-3 protein] ; IPR023410[14-3-3 domain]
Dhu000015853	locus=Chr9:21004191:21063354:- [translate_table: standard]	-	1.35028e+07	1.31031e+07	1.40006e+07	1.02994e+07	9.26169e+06	7.6944e+06	1.48985	0.00512311	0.575167	Nonsignificant	None	3	Molecular Function:oxidoreductase activity (GO:0016491),Biological Process:cell redox homeostasis (GO:0045454),Biological Process:oxidation-reduction process (GO:0055114)	dihydrolipoamide dehydrogenase	1.8.1.4	ko00010 Glycolysis / Gluconeogenesis ko00020 Citrate cycle (TCA cycle) ko00260 Glycine, serine and threonine metabolism ko00280 Valine, leucine and isoleucine degradation ko00620 Pyruvate metabolism ko00630 Glyoxylate and dicarboxylate metabolism ko00640 Propanoate metabolism ko01100 Metabolic pathways ko01110 Biosynthesis of secondary metabolites ko01200 Carbon metabolism	Pyruvate/2-oxoglutarate dehydrogenase complex, dihydrolipoamide dehydrogenase (E3) component or related enzyme	C	Energy production and conversion ;	IPR004099 [Pyridine nucleotide-disulphide oxidoreductase, dimerisation domain] ; IPR023753[FAD/NAD(P)-binding domain]
Dhu000015562	locus=Chr16:12460491:12478722:- [translate_table: standard]	-	9.20097e+06	8.40465e+06	8.25596e+06	3.13306e+07	3.27202e+07	3.42516e+07	0.263082	1.11269e-05	-1.92642	Nonsignificant	None	6	Molecular Function:catalytic activity (GO:0003824),Molecular Function:3-hydroxyacyl-CoA dehydrogenase activity (GO:0003857),Biological Process:fatty acid metabolic process (GO:0006631),Biological Process:metabolic process (GO:0008152),Molecular Function:oxidoreductase activity (GO:0016491),Biological Process:oxidation-reduction process (GO:0055114)	--	--	ko00071 Fatty acid degradation ko00592 alpha-Linolenic acid metabolism ko01100 Metabolic pathways ko01110 Biosynthesis of secondary metabolites ko01212 Fatty acid metabolism	3-hydroxyacyl-CoA dehydrogenase	I	Lipid transport and metabolism ;	IPR001753 [Crotonase superfamily] ; IPR006108[3-hydroxyacyl-CoA dehydrogenase, C-terminal] ; IPR006176[3-hydroxyacyl-CoA dehydrogenase, NAD binding]
Dhu000010949	locus=Chr6:85540272:85541066:- [translate_table: standard]	-	2.03203e+07	1.57807e+07	2.06913e+07	7.21066e+06	6.10776e+06	6.06543e+06	2.92987	0.001542	1.55084	Nonsignificant	None	1	Molecular Function:protein domain specific binding (GO:0019904)	14-3-3 protein epsilon	--		--	--	--	IPR000308 [14-3-3 protein] ; IPR023410[14-3-3 domain]
Dhu000010815	locus=Chr15:73034292:73054306:+ [translate_table: standard]	-	1.7299e+07	1.7539e+07	1.71016e+07	1.08665e+07	1.1512e+07	1.23704e+07	1.49471	0.00022601	0.579866	Nonsignificant	None	3	Molecular Function:oxidoreductase activity (GO:0016491),Molecular Function:iron-sulfur cluster binding (GO:0051536),Biological Process:oxidation-reduction process (GO:0055114)	--	--	ko00190 Oxidative phosphorylation ko01100 Metabolic pathways	NADH dehydrogenase/NADH:ubiquinone oxidoreductase 75 kD subunit (chain G)	C	Energy production and conversion ;	IPR006656 [Molybdopterin oxidoreductase] ; IPR015405[NADH-quinone oxidoreductase, chain G, C-terminal]
Dhu000023710	locus=Chr9:34175676:34185512:- [translate_table: standard]	-	1.30638e+07	1.22441e+07	1.23582e+07	3.25869e+06	3.8864e+06	4.18205e+06	3.32529	1.95049e-05	1.73348	Nonsignificant	None	1	Molecular Function:protein binding (GO:0005515)	translation initiation factor 3 subunit I	--	ko03013 RNA transport	Predicted NTPase, NACHT family domain	T	Signal transduction mechanisms ;	IPR001680 [WD40 repeat] ; IPR017986[WD40-repeat-containing domain] ; IPR020472[G-protein beta WD-40 repeat]
Dhu000024052	locus=Chr15:15117613:15118950:- [translate_table: standard]	-	5.72235e+07	5.7144e+07	5.96495e+07	5.02211e+06	6.88296e+06	6.95628e+06	9.22612	9.69386e-07	3.20572	Significant	up	2	Cellular Component:anchored component of plasma membrane (GO:0046658),Biological Process:cellular response to stimulus (GO:0051716)	--	--	--	--	--	--	IPR008469 [DREPP family]
Dhu000024814	locus=Chr16:1671371:1698007:- [translate_table: standard]	-	1.64091e+07	1.53695e+07	1.72481e+07	6.59092e+06	6.24088e+06	5.84036e+06	2.62565	6.55816e-05	1.39268	Nonsignificant	None	5	Molecular Function:protein kinase activity (GO:0004672),Molecular Function:triose-phosphate isomerase activity (GO:0004807),Molecular Function:ATP binding (GO:0005524),Biological Process:protein phosphorylation (GO:0006468),Biological Process:metabolic process (GO:0008152)	--	--	--	Triosephosphate isomerase	G	Carbohydrate transport and metabolism ;	IPR000652 [Triosephosphate isomerase] ; IPR000719[Protein kinase domain] ; IPR001245[Serine-threonine/tyrosine-protein kinase catalytic domain]
Dhu000014789	locus=Chr19:44459247:44460239:+ [translate_table: standard]	-	1.09142e+08	1.09291e+08	1.08555e+08	8.39396e+07	8.62991e+07	8.52114e+07	1.28004	4.89727e-06	0.356193	Nonsignificant	None	1	Molecular Function:protein binding (GO:0005515)	--	--	--	Leucine-rich repeat (LRR) protein	K	Transcription ;	IPR001611 [Leucine-rich repeat] ; IPR013210[Leucine-rich repeat-containing N-terminal, plant-type]
Dhu000024589	locus=Chr5:93799841:93809747:+ [translate_table: standard]	-	2.57527e+07	2.6374e+07	2.67744e+07	2.06948e+07	2.12877e+07	2.08711e+07	1.25532	0.000101368	0.328051	Nonsignificant	None	--	--	protein deglycase	3.5.1.124	--	Putative intracellular protease/amidase	R	General function prediction only ;	IPR002818 [DJ-1/PfpI]
Dhu000000081	locus=Chr14:39526713:39531828:+ [translate_table: standard]	-	2.32132e+07	2.19733e+07	2.31947e+07	1.1444e+07	1.25531e+07	1.21364e+07	1.89246	3.29497e-05	0.920261	Nonsignificant	None	1	Biological Process:oxidation-reduction process (GO:0055114)	cinnamyl-alcohol dehydrogenase	1.1.1.195	ko00940 Phenylpropanoid biosynthesis ko01100 Metabolic pathways ko01110 Biosynthesis of secondary metabolites	D-arabinose 1-dehydrogenase, Zn-dependent alcohol dehydrogenase family	G	Carbohydrate transport and metabolism ;	IPR013154 [Alcohol dehydrogenase, N-terminal]
Dhu000026569	locus=Chr16:39727360:39779888:- [translate_table: standard]	-	4.83347e+06	4.23586e+06	5.42226e+06	3.36017e+06	1.89424e+06	2.4358e+06	1.88442	0.0144221	0.914121	Nonsignificant	None	1	Molecular Function:protein binding (GO:0005515)	--	--	--	Leucine-rich repeat (LRR) protein	K	Transcription ;	IPR001611 [Leucine-rich repeat]
Dhu000007452	locus=Chr13:32733637:32735120:+ [translate_table: standard]	-	1.96184e+07	1.8617e+07	1.8229e+07	1.34313e+07	9.43923e+06	7.81763e+06	1.83994	0.00749304	0.879659	Nonsignificant	None	--	--	magnesium chelatase subunit I	6.6.1.1	ko00860 Porphyrin and chlorophyll metabolism ko01100 Metabolic pathways ko01110 Biosynthesis of secondary metabolites	Mg-chelatase subunit ChlI	H	Coenzyme transport and metabolism ;	--
Dhu000021847	locus=Chr14:51642787:51650462:- [translate_table: standard]	-	6.73049e+07	6.70909e+07	6.79946e+07	4.50905e+06	4.75545e+06	3.82227e+06	15.4653	8.7746e-09	3.95096	Significant	up	--	--	--	--	--	Uncharacterized protein YjbI, contains pentapeptide repeats	S	Function unknown ;	IPR001646 [Pentapeptide repeat]
Dhu000001600	locus=Chr19:21252249:21272213:+ [translate_table: standard]	-	0	0	0	759776	1.13904e+06	1.41695e+06	#NAME?	0	#NAME?	Significant	down	5	Molecular Function:structural molecule activity (GO:0005198),Biological Process:intracellular protein transport (GO:0006886),Biological Process:vesicle-mediated transport (GO:0016192),Cellular Component:clathrin coat of trans-Golgi network vesicle (GO:0030130),Cellular Component:clathrin coat of coated pit (GO:0030132)	clathrin heavy chain	--	ko04144 Endocytosis	--	--	--	IPR015348 [Clathrin, heavy chain, linker, core motif] ; IPR022365[Clathrin, heavy chain, propeller repeat]
Dhu000011608	locus=Chr12:67077186:67081448:+ [translate_table: standard]	-	1.86471e+07	1.65349e+07	1.68649e+07	1.08246e+07	1.26739e+07	1.09868e+07	1.50925	0.00268734	0.59383	Nonsignificant	None	4	Molecular Function:peroxidase activity (GO:0004601),Biological Process:response to oxidative stress (GO:0006979),Molecular Function:heme binding (GO:0020037),Biological Process:oxidation-reduction process (GO:0055114)	peroxidase	1.11.1.7	ko00940 Phenylpropanoid biosynthesis ko01100 Metabolic pathways ko01110 Biosynthesis of secondary metabolites	--	--	--	IPR000823 [Plant peroxidase] ; IPR002016[Haem peroxidase, plant/fungal/bacterial]
Dhu000010152	locus=Chr13:854640:864600:- [translate_table: standard]	-	1.29564e+07	1.32538e+07	1.30046e+07	5.02887e+06	5.32044e+06	4.8869e+06	2.57379	9.00372e-07	1.36389	Nonsignificant	None	3	Molecular Function:aspartic-type endopeptidase activity (GO:0004190),Biological Process:proteolysis (GO:0006508),Biological Process:lipid metabolic process (GO:0006629)	phytepsin	3.4.23.40	--	--	--	--	IPR001461 [Aspartic peptidase A1 family] ; IPR007856[Saposin-like type B, region 1] ; IPR008139[Saposin B type domain] ; IPR033121[Peptidase family A1 domain]
Dhu000017943	locus=Chr19:19465457:19468513:+ [translate_table: standard]	-	1.32221e+07	1.27363e+07	1.33689e+07	1.09492e+07	8.57805e+06	8.63336e+06	1.39653	0.0098263	0.481849	Nonsignificant	None	1	Molecular Function:nutrient reservoir activity (GO:0045735)	--	--	--	--	--	--	IPR006044 [11-S seed storage protein, plant] ; IPR006045[Cupin 1]
Dhu000002794	locus=Chr3:17173993:17176014:+ [translate_table: standard]	-	1.92404e+07	1.89511e+07	1.96723e+07	6.9455e+06	1.46293e+06	8.49975e+06	3.42224	0.022696	1.77494	Nonsignificant	None	4	Molecular Function:enzyme inhibitor activity (GO:0004857),Cellular Component:cell wall (GO:0005618),Molecular Function:pectinesterase activity (GO:0030599),Biological Process:cell wall modification (GO:0042545)	pectinesterase	3.1.1.11	ko00040 Pentose and glucuronate interconversions ko01100 Metabolic pathways	Pectin methylesterase and related acyl-CoA thioesterases	GI	Carbohydrate transport and metabolism ; Lipid transport and metabolism ;	IPR000070 [Pectinesterase, catalytic] ; IPR006501[Pectinesterase inhibitor domain]
Dhu000008024	locus=Chr18:83222603:83233310:+ [translate_table: standard]	-	2.38171e+07	2.24876e+07	2.20713e+07	1.099e+07	6.1653e+06	1.34232e+07	2.23608	0.00457775	1.16097	Nonsignificant	None	1	Biological Process:cell redox homeostasis (GO:0045454)	protein disulfide-isomerase A1	5.3.4.1	ko04141 Protein processing in endoplasmic reticulum	Negative regulator of GroEL, contains thioredoxin-like and TPR-like domains	O	Posttranslational modification, protein turnover, chaperones ;	IPR013766 [Thioredoxin domain]
Dhu000022387	locus=Chr10:469079:494630:- [translate_table: standard]	-	6.37231e+06	6.64641e+06	6.74755e+06	4.87027e+06	6.89999e+06	5.94174e+06	1.11598	0.315223	0.158313	Nonsignificant	None	8	Molecular Function:nucleotide binding (GO:0000166),Molecular Function:nucleic acid binding (GO:0003676),Molecular Function:aminoacyl-tRNA ligase activity (GO:0004812),Molecular Function:lysine-tRNA ligase activity (GO:0004824),Molecular Function:ATP binding (GO:0005524),Cellular Component:cytoplasm (GO:0005737),Biological Process:tRNA aminoacylation for protein translation (GO:0006418),Biological…	lysyl-tRNA synthetase, class II	6.1.1.6	ko00970 Aminoacyl-tRNA biosynthesis	Lysyl-tRNA synthetase (class II)	J	Translation, ribosomal structure and biogenesis ;	IPR004364 [Aminoacyl-tRNA synthetase, class II (D/K/N)] ; IPR004365[OB-fold nucleic acid binding domain, AA-tRNA synthetase-type] ; IPR006195[Aminoacyl-tRNA synthetase, class II] ; IPR018149[Lysyl-tRNA synthetase, class II, C-terminal]
Dhu000013723	locus=Chr17:22414614:22415915:+ [translate_table: standard]	-	1.80089e+07	1.79097e+07	1.87075e+07	1.82934e+06	2.84827e+06	2.28898e+06	7.84115	2.10585e-06	2.97107	Significant	up	2	Molecular Function:heat shock protein binding (GO:0031072),Molecular Function:unfolded protein binding (GO:0051082)	molecular chaperone DnaJ	--	--	DnaJ-class molecular chaperone with C-terminal Zn finger domain	O	Posttranslational modification, protein turnover, chaperones ;	IPR001305 [Heat shock protein DnaJ, cysteine-rich domain] ; IPR002939[Chaperone DnaJ, C-terminal]
Dhu000013548	locus=Chr7:36994672:37008946:+ [translate_table: standard]	-	4.64068e+07	4.42481e+07	4.23094e+07	3.43929e+06	4.87755e+06	4.9925e+06	9.99031	6.41075e-06	3.32053	Significant	up	2	Molecular Function:peptide-methionine (S)-S-oxide reductase activity (GO:0008113),Biological Process:oxidation-reduction process (GO:0055114)	peptide-methionine (S)-S-oxide reductase	1.8.4.11	--	Peptide methionine sulfoxide reductase MsrA	O	Posttranslational modification, protein turnover, chaperones ;	IPR002569 [Peptide methionine sulphoxide reductase MsrA]
Dhu000023903	locus=Chr7:56739675:56753698:- [translate_table: standard]	-	1.66111e+07	1.6193e+07	1.64678e+07	2.5996e+06	5.34848e+06	3.26919e+06	4.39251	0.0036071	2.13504	Significant	up	--	--	--	--	--	Cytochrome b involved in lipid metabolism	CI	Energy production and conversion ; Lipid transport and metabolism ;	IPR001199 [Cytochrome b5-like heme/steroid binding domain]
Dhu000018260	locus=Chr14:48378958:48390314:- [translate_table: standard]	-	1.73358e+07	1.6697e+07	1.75397e+07	3.67164e+07	3.47111e+07	3.38823e+07	0.489722	3.42013e-05	-1.02996	Nonsignificant	None	--	--	--	--	--	Pimeloyl-ACP methyl ester carboxylesterase	HR	Coenzyme transport and metabolism ; General function prediction only ;	IPR000073 [Alpha/beta hydrolase fold-1]
Dhu000006140	locus=Chr6:11915400:11934405:+ [translate_table: standard]	-	5.41451e+06	5.42829e+06	5.3963e+06	7.3024e+06	1.05915e+07	9.29136e+06	0.597349	0.0623373	-0.743355	Nonsignificant	None	2	Molecular Function:GTPase activity (GO:0003924),Molecular Function:GTP binding (GO:0005525)	--	--	--	Replication fork clamp-binding protein CrfC (dynamin-like GTPase family)	L	Replication, recombination and repair ;	IPR000375 [Dynamin central domain] ; IPR001401[Dynamin, GTPase domain] ; IPR003130[Dynamin GTPase effector] ; IPR020850[GTPase effector domain] ; IPR022812[Dynamin superfamily] ; IPR030381[Dynamin-type guanine nucleotide-binding (G) domain]
Dhu000022075	locus=Chr17:105147178:105148515:- [translate_table: standard]	-	1.2601e+07	1.26051e+07	1.20242e+07	8.50466e+06	1.08514e+07	1.10113e+07	1.226	0.0515449	0.29396	Nonsignificant	None	1	Molecular Function:nucleic acid binding (GO:0003676)	heterogeneous nuclear ribonucleoprotein A1/A3	--	ko03040 Spliceosome	RNA recognition motif (RRM) domain	J	Translation, ribosomal structure and biogenesis ;	IPR000504 [RNA recognition motif domain]
Dhu000010559	locus=Chr17:28411975:28436146:- [translate_table: standard]	-	2.9175e+07	3.98078e+07	4.81141e+07	3.69834e+07	4.30473e+07	4.24667e+07	0.955914	0.772211	-0.0650477	Nonsignificant	None	2	Molecular Function:ATP binding (GO:0005524),Biological Process:protein metabolic process (GO:0019538)	ATP-dependent Clp protease ATP-binding subunit ClpB	--		ATP-dependent Clp protease ATP-binding subunit ClpA	O	Posttranslational modification, protein turnover, chaperones ;	IPR001270 [ClpA/B family] ; IPR003593[AAA+ ATPase domain] ; IPR003959[ATPase, AAA-type, core] ; IPR004176[Clp, N-terminal] ; IPR019489[Clp ATPase, C-terminal]
Dhu000024420	locus=Chr17:100801723:100828560:+ [translate_table: standard]	-	1.0225e+07	9.0586e+06	9.67289e+06	6.77871e+06	4.90309e+06	3.99938e+06	1.84658	0.00749351	0.884854	Nonsignificant	None	7	Molecular Function:catalytic activity (GO:0003824),Molecular Function:3-hydroxyacyl-CoA dehydrogenase activity (GO:0003857),Cellular Component:peroxisome (GO:0005777),Biological Process:fatty acid metabolic process (GO:0006631),Biological Process:fatty acid beta-oxidation (GO:0006635),Molecular Function:oxidoreductase activity (GO:0016491),Biological Process:oxidation-reduction process (GO:005511…	--	--	ko00071 Fatty acid degradation ko00592 alpha-Linolenic acid metabolism ko01100 Metabolic pathways ko01110 Biosynthesis of secondary metabolites ko01212 Fatty acid metabolism	3-hydroxyacyl-CoA dehydrogenase	I	Lipid transport and metabolism ;	IPR006108 [3-hydroxyacyl-CoA dehydrogenase, C-terminal] ; IPR006176[3-hydroxyacyl-CoA dehydrogenase, NAD binding] ; IPR033346[Peroxisomal fatty acid beta-oxidation multifunctional protein AIM1]
Dhu000025930	locus=Chr17:52652878:52670186:- [translate_table: standard]	-	3.89037e+07	3.55697e+07	3.56705e+07	2.61189e+07	2.75111e+07	2.42255e+07	1.41472	0.00176308	0.500519	Nonsignificant	None	--	--	--	--	--	Uncharacterized conserved protein YbjT, contains NAD(P)-binding and DUF2867 domains	R	General function prediction only ;	IPR016040 [NAD(P)-binding domain]
Dhu000004648	locus=Chr2:22068048:22071441:- [translate_table: standard]	-	266779	756210	1.1182e+06	2.97947e+06	2.72835e+06	2.23429e+06	0.269599	0.00422512	-1.89111	Nonsignificant	None	5	Molecular Function:GTPase activity (GO:0003924),Molecular Function:structural constituent of cytoskeleton (GO:0005200),Molecular Function:GTP binding (GO:0005525),Cellular Component:microtubule (GO:0005874),Biological Process:microtubule-based process (GO:0007017)	tubulin beta	--	ko04145 Phagosome	--	--	--	IPR000217 [Tubulin] ; IPR002453[Beta tubulin] ; IPR003008[Tubulin/FtsZ, GTPase domain]
Dhu000023083	locus=Chr15:11464339:11480486:- [translate_table: standard]	-	7.49987e+06	7.22584e+06	7.62132e+06	2.51074e+07	2.19251e+07	2.10416e+07	0.328275	0.00613135	-1.60702	Nonsignificant	None	3	Biological Process:proteolysis (GO:0006508),Molecular Function:serine-type peptidase activity (GO:0008236),Cellular Component:membrane (GO:0016020)	signal peptidase I	3.4.21.89	ko03060 Protein export	Signal peptidase I	U	Intracellular trafficking, secretion, and vesicular transport ;	IPR000223 [Peptidase S26A, signal peptidase I] ; IPR019533[Peptidase S26]
Dhu000026626	locus=Chr8:35480335:35548116:+ [translate_table: standard]	-	1.33351e+07	1.26616e+07	1.24282e+07	1.16711e+07	8.11816e+06	2.63479e+07	0.832843	0.690374	-0.263884	Nonsignificant	None	--	--	uncharacterized protein	--	--	Uncharacterized conserved protein, DUF1680 family	S	Function unknown ;	IPR012878 [Beta-L-arabinofuranosidase, GH127]
Dhu000014383	locus=Chr18:1731215:1758533:- [translate_table: standard]	-	2.09436e+06	2.94116e+06	1.75929e+06	1.76451e+06	2.96774e+06	1.46163e+06	1.09702	0.746793	0.133592	Nonsignificant	None	6	Molecular Function:acetyl-CoA carboxylase activity (GO:0003989),Molecular Function:biotin carboxylase activity (GO:0004075),Molecular Function:ATP binding (GO:0005524),Biological Process:fatty acid biosynthetic process (GO:0006633),Molecular Function:ligase activity (GO:0016874),Molecular Function:metal ion binding (GO:0046872)	--	--	ko00061 Fatty acid biosynthesis ko00620 Pyruvate metabolism ko00640 Propanoate metabolism ko01100 Metabolic pathways ko01110 Biosynthesis of secondary metabolites ko01212 Fatty acid metabolism	Biotin carboxylase	I	Lipid transport and metabolism ;	IPR000022 [Carboxyl transferase] ; IPR000089[Biotin/lipoyl attachment] ; IPR005479[Carbamoyl-phosphate synthetase large subunit-like, ATP-binding domain] ; IPR005481[Biotin carboxylase-like, N-terminal domain] ; IPR005482[Biotin carboxylase, C-terminal] ; IPR011761[ATP-grasp fold] ; IPR011762[Acetyl-coenzyme A carboxyltransferase, N-terminal] ; IPR011763[Acetyl-coenzyme A carboxyltransferase, C-t…
Dhu000014624	locus=Chr14:21260510:21262095:- [translate_table: standard]	-	2.26363e+08	2.47269e+08	2.24417e+08	4.25781e+08	4.27987e+08	4.30798e+08	0.543412	1.25796e-05	-0.879883	Nonsignificant	None	4	Cellular Component:photosystem (GO:0009521),Biological Process:photosynthetic electron transport chain (GO:0009767),Cellular Component:membrane (GO:0016020),Molecular Function:chlorophyll binding (GO:0016168)	photosystem II CP47 chlorophyll apoprotein	--	ko00195 Photosynthesis ko01100 Metabolic pathways	--	--	--	IPR000932 [Photosystem antenna protein-like]
Dhu000006909	locus=Chr17:112430407:112469315:+ [translate_table: standard]	-	1.08479e+07	1.07203e+07	1.04263e+07	6.46468e+06	8.39278e+06	6.37455e+06	1.5069	0.00586714	0.591581	Nonsignificant	None	1	Molecular Function:GTPase activity (GO:0003924)	cell division protein FtsZ	--		Cell division GTPase FtsZ	D	Cell cycle control, cell division, chromosome partitioning ;	IPR003008 [Tubulin/FtsZ, GTPase domain] ; IPR018316[Tubulin/FtsZ, 2-layer sandwich domain] ; IPR024757[Cell division protein FtsZ, C-terminal]
Dhu000006765	locus=Chr10:77927546:77961914:- [translate_table: standard]	-	5.77614e+06	4.63022e+06	4.31341e+06	5.2974e+06	6.32616e+06	6.55502e+06	0.809731	0.121928	-0.304485	Nonsignificant	None	7	Molecular Function:nucleotide binding (GO:0000166),Molecular Function:aminoacyl-tRNA ligase activity (GO:0004812),Molecular Function:proline-tRNA ligase activity (GO:0004827),Molecular Function:ATP binding (GO:0005524),Cellular Component:cytoplasm (GO:0005737),Biological Process:tRNA aminoacylation for protein translation (GO:0006418),Biological Process:prolyl-tRNA aminoacylation (GO:0006433)	prolyl-tRNA synthetase	6.1.1.15	ko00970 Aminoacyl-tRNA biosynthesis	Prolyl-tRNA synthetase	J	Translation, ribosomal structure and biogenesis ;	IPR002314 [Aminoacyl-tRNA synthetase, class II (G/ P/ S/T)] ; IPR002316[Proline-tRNA ligase, class IIa] ; IPR004154[Anticodon-binding] ; IPR006195[Aminoacyl-tRNA synthetase, class II] ; IPR016061[Proline-tRNA ligase, class II, C-terminal]
Dhu000004063	locus=Chr2:34840237:34918885:+ [translate_table: standard]	-	5.96943e+06	5.07082e+06	6.05738e+06	4.84522e+06	4.41143e+06	5.06523e+06	1.19381	0.0662974	0.255575	Nonsignificant	None	4	Molecular Function:nucleic acid binding (GO:0003676),Molecular Function:RNA binding (GO:0003723),Molecular Function:polyribonucleotide nucleotidyltransferase activity (GO:0004654),Biological Process:mRNA catabolic process (GO:0006402)	polyribonucleotide nucleotidyltransferase	2.7.7.8	ko00230 Purine metabolism ko00240 Pyrimidine metabolism ko03018 RNA degradation	Polyribonucleotide nucleotidyltransferase (polynucleotide phosphorylase)	J	Translation, ribosomal structure and biogenesis ;	IPR001247 [Exoribonuclease, phosphorolytic domain 1] ; IPR003029[S1 domain] ; IPR004087[K Homology domain] ; IPR004088[K Homology domain, type 1] ; IPR012162[Polyribonucleotide nucleotidyltransferase] ; IPR015847[Exoribonuclease, phosphorolytic domain 2] ; IPR022967[RNA-binding domain, S1]
Dhu000010310	locus=Chr7:48473609:48498451:- [translate_table: standard]	-	1.98909e+07	1.85466e+07	2.04011e+07	3.10414e+06	3.88345e+06	2.90367e+06	5.94854	1.30954e-05	2.57254	Significant	up	1	Biological Process:protein metabolic process (GO:0019538)	--	--	--	ATP-dependent Clp protease ATP-binding subunit ClpA	O	Posttranslational modification, protein turnover, chaperones ;	IPR004176 [Clp, N-terminal]
Dhu000028022	locus=Chr16:6205877:6208316:+ [translate_table: standard]	-	8.83187e+07	9.15077e+07	8.78791e+07	1.91144e+07	2.10784e+07	1.87361e+07	4.54285	8.58476e-07	2.1836	Significant	up	3	Biological Process:superoxide metabolic process (GO:0006801),Molecular Function:metal ion binding (GO:0046872),Biological Process:oxidation-reduction process (GO:0055114)	superoxide dismutase, Cu-Zn family	1.15.1.1	ko04146 Peroxisome	Cu/Zn superoxide dismutase	P	Inorganic ion transport and metabolism ;	IPR001424 [Superoxide dismutase, copper/zinc binding domain]
Dhu000006999	locus=Chr19:14629644:14637097:+ [translate_table: standard]	-	3.9641e+07	3.96604e+07	4.14605e+07	2.70676e+07	2.74633e+07	2.70874e+07	1.47959	2.95319e-05	0.565201	Nonsignificant	None	2	Cellular Component:intracellular (GO:0005622),Biological Process:ribosome biogenesis (GO:0042254)	large subunit ribosomal protein LP0	--	ko03010 Ribosome	Ribosomal protein L10	J	Translation, ribosomal structure and biogenesis ;	IPR001790 [Ribosomal protein L10P]
Dhu000028214	locus=Chr4:33952623:33963489:+ [translate_table: standard]	-	1.94556e+07	2.7038e+07	2.55931e+07	2.98529e+07	3.15388e+07	3.07261e+07	0.782549	0.0482365	-0.353747	Nonsignificant	None	1	Cellular Component:membrane (GO:0016020)	calcium permeable stress-gated cation channel	--	--	--	--	--	IPR003864 [Calcium-dependent channel, 7TM region, putative phosphate] ; IPR027815[10TM putative phosphate transporter, cytosolic domain] ; IPR032880[Calcium permeable stress-gated cation channel 1, N-terminal transmembrane domain]
Dhu000025502	locus=Chr19:3091804:3096150:+ [translate_table: standard]	-	4.21882e+07	4.08136e+07	4.10047e+07	4.44796e+07	4.29216e+07	4.47217e+07	0.93857	0.0188624	-0.091464	Nonsignificant	None	2	Molecular Function:catalytic activity (GO:0003824),Molecular Function:coenzyme binding (GO:0050662)	--	--	--	Nucleoside-diphosphate-sugar epimerase	M	Cell wall/membrane/envelope biogenesis ;	IPR001509 [NAD-dependent epimerase/dehydratase]
Dhu000022170	locus=Chr15:14291403:14299944:- [translate_table: standard]	-	9.81702e+06	1.02667e+07	1.03069e+07	1.29043e+07	1.26868e+07	1.44525e+07	0.75894	0.00508852	-0.397943	Nonsignificant	None	3	Molecular Function:nucleic acid binding (GO:0003676),Molecular Function:RNA binding (GO:0003723),Molecular Function:translation initiation factor activity (GO:0003743)	translation initiation factor 2 subunit 1	--	ko03013 RNA transport ko04141 Protein processing in endoplasmic reticulum	Translation initiation factor 2, alpha subunit (eIF-2alpha)	J	Translation, ribosomal structure and biogenesis ;	IPR003029 [S1 domain] ; IPR011488[Translation initiation factor 2, alpha subunit] ; IPR022967[RNA-binding domain, S1]
Dhu000023487	locus=Chr3:49826734:49830503:+ [translate_table: standard]	-	4.34886e+07	4.64472e+07	4.97262e+07	3.11894e+07	3.39785e+07	3.23052e+07	1.43283	0.00205764	0.518863	Nonsignificant	None	4	Molecular Function:ATP binding (GO:0005524),Biological Process:protein folding (GO:0006457),Biological Process:response to stress (GO:0006950),Molecular Function:unfolded protein binding (GO:0051082)	molecular chaperone HtpG	--	ko04141 Protein processing in endoplasmic reticulum ko04626 Plant-pathogen interaction	Molecular chaperone, HSP90 family	O	Posttranslational modification, protein turnover, chaperones ;	IPR001404 [Heat shock protein Hsp90 family] ; IPR003594[Histidine kinase-like ATPase, C-terminal domain] ; IPR020575[Heat shock protein Hsp90, N-terminal]
Dhu000002757	locus=Chr19:109357899:109382893:- [translate_table: standard]	-	5.93982e+06	5.81113e+06	5.70276e+06	4.91833e+06	4.54088e+06	4.18547e+06	1.27916	0.00465575	0.355195	Nonsignificant	None	2	Molecular Function:protein binding (GO:0005515),Molecular Function:lipid binding (GO:0008289)	--	--	--	--	--	--	IPR000008 [C2 domain] ; IPR031468[Synaptotagmin-like mitochondrial-lipid-binding domain]
Dhu000017593	locus=Chr14:42495156:42496499:+ [translate_table: standard]	-	7.64179e+06	6.76375e+06	6.97132e+06	3.65299e+06	8.43065e+06	5.56714e+06	1.2111	0.429123	0.276319	Nonsignificant	None	2	Molecular Function:aspartic-type endopeptidase activity (GO:0004190),Biological Process:proteolysis (GO:0006508)	--	--	--	--	--	--	IPR001461 [Aspartic peptidase A1 family] ; IPR032799[Xylanase inhibitor, C-terminal] ; IPR032861[Xylanase inhibitor, N-terminal] ; IPR033121[Peptidase family A1 domain]
Dhu000000655	locus=Chr14:44623527:44653552:- [translate_table: standard]	-	1.02737e+07	1.09304e+07	9.38999e+06	3.00845e+06	3.63243e+06	868142	4.07431	0.00125559	2.02656	Significant	up	1	Molecular Function:protein binding (GO:0005515)	programmed cell death 6-interacting protein	--	ko04144 Endocytosis	--	--	--	IPR004328 [BRO1 domain] ; IPR025304[ALIX V-shaped domain]
Dhu000016818	locus=Chr2:25631945:25638980:+ [translate_table: standard]	-	7.02475e+06	6.91401e+06	6.83154e+06	3.49447e+06	5.1608e+06	3.49159e+06	1.70993	0.0342951	0.773939	Nonsignificant	None	--	--	--	--	ko00190 Oxidative phosphorylation ko01100 Metabolic pathways	NADH:ubiquinone oxidoreductase, NADH-binding 51 kD subunit (chain F)	C	Energy production and conversion ;	IPR011538 [NADH-ubiquinone oxidoreductase 51 kDa subunit, FMN-binding domain] ; IPR019554[Soluble ligand binding domain] ; IPR019575[NADH-ubiquinone oxidoreductase 51 kDa subunit, iron-sulphur binding domain]
Dhu000023276	locus=Chr18:18264581:18265640:+ [translate_table: standard]	-	1.30913e+08	1.26315e+08	1.18319e+08	3.99643e+07	4.33808e+07	4.33838e+07	2.96339	2.7511e-05	1.56725	Nonsignificant	None	2	Molecular Function:manganese ion binding (GO:0030145),Molecular Function:nutrient reservoir activity (GO:0045735)	--	--	--	--	--	--	IPR001929 [Germin] ; IPR006045[Cupin 1]
Dhu000007118	locus=Chr9:27340867:27360442:+ [translate_table: standard]	-	2.89145e+07	2.41448e+07	2.49188e+07	6.41233e+06	7.02907e+06	9.46053e+06	3.40487	0.000463026	1.7676	Nonsignificant	None	1	Biological Process:oxidation-reduction process (GO:0055114)	isocitrate dehydrogenase (NAD+)	1.1.1.41	ko00020 Citrate cycle (TCA cycle) ko01100 Metabolic pathways ko01110 Biosynthesis of secondary metabolites ko01200 Carbon metabolism ko01210 2-Oxocarboxylic acid metabolism ko01230 Biosynthesis of amino acids	Isocitrate/isopropylmalate dehydrogenase	CE	Energy production and conversion ; Amino acid transport and metabolism ;	IPR024084 [Isopropylmalate dehydrogenase-like domain]
Dhu000020277	locus=Chr18:85709771:85711810:+ [translate_table: standard]	-	2.84814e+06	3.70774e+06	3.44917e+06	2.17063e+06	3.06842e+06	3.64625e+06	1.12602	0.496147	0.171237	Nonsignificant	None	2	Molecular Function:RNA binding (GO:0003723),Biological Process:RNA processing (GO:0006396)	H/ACA ribonucleoprotein complex subunit 4	5.4.99.-	ko03008 Ribosome biogenesis in eukaryotes	Predicted ribosome-associated RNA-binding protein Tma20, contains PUA domain	J	Translation, ribosomal structure and biogenesis ;	IPR002478 [PUA domain] ; IPR002501[Pseudouridine synthase II, N-terminal] ; IPR004802[tRNA pseudouridine synthase B family] ; IPR012960[Dyskerin-like] ; IPR032819[tRNA pseudouridylate synthase B, C-terminal]
Dhu000023610	locus=Scaffold4522:30378:48387:- [translate_table: standard]	-	1.7769e+07	1.81775e+07	1.84575e+07	1.37864e+07	1.21766e+07	1.50291e+07	1.32718	0.00624512	0.408366	Nonsignificant	None	1	Biological Process:carbohydrate metabolic process (GO:0005975)	transaldolase	2.2.1.2	ko00030 Pentose phosphate pathway ko01100 Metabolic pathways ko01110 Biosynthesis of secondary metabolites ko01200 Carbon metabolism ko01230 Biosynthesis of amino acids	Transaldolase	G	Carbohydrate transport and metabolism ;	IPR001585 [Transaldolase/Fructose-6-phosphate aldolase]
Dhu000003430	locus=Chr16:20133939:20147201:- [translate_table: standard]	-	2.83257e+07	3.20943e+07	3.19451e+07	7.98218e+07	8.23908e+07	8.49266e+07	0.373738	1.1424e-05	-1.4199	Nonsignificant	None	--	--	solute carrier family 25 (mitochondrial phosphate transporter), member 3	--	--	--	--	--	IPR018108 [Mitochondrial substrate/solute carrier]
Dhu000007107	locus=Chr17:18509506:18525229:- [translate_table: standard]	-	9.05468e+06	9.93488e+06	9.50653e+06	4.36735e+06	5.5809e+06	3.5541e+06	2.11045	0.00146283	1.07755	Nonsignificant	None	2	Molecular Function:nucleic acid binding (GO:0003676),Molecular Function:ATP binding (GO:0005524)	ATP-dependent RNA helicase DDX19/DBP5	3.6.4.13	--	Superfamily II DNA and RNA helicase	L	Replication, recombination and repair ;	IPR001650 [Helicase, C-terminal] ; IPR011545[DEAD/DEAH box helicase domain] ; IPR014001[Helicase superfamily 1/2, ATP-binding domain] ; IPR014014[RNA helicase, DEAD-box type, Q motif]
Dhu000028288	locus=Chr8:28240167:28261320:- [translate_table: standard]	-	9.61546e+06	8.61739e+06	8.50219e+06	1.34639e+07	1.41794e+07	1.66912e+07	0.60303	0.00486944	-0.729699	Nonsignificant	None	--	--	oxysterol-binding protein-related protein 1/2	--	--	--	--	--	IPR000648 [Oxysterol-binding protein]
Dhu000021857	locus=Chr14:51666865:51673039:+ [translate_table: standard]	-	5.27427e+07	5.27483e+07	5.16245e+07	5.91871e+06	5.19757e+06	5.47747e+06	9.46835	4.20249e-08	3.24311	Significant	up	--	--	membrane-associated progesterone receptor component	--	--	--	--	--	IPR001199 [Cytochrome b5-like heme/steroid binding domain]
Dhu000007895	locus=Chr10:73917176:73925044:+ [translate_table: standard]	-	7.08141e+06	5.9764e+06	7.10751e+06	7.60955e+06	8.88401e+06	8.75518e+06	0.798666	0.0369969	-0.324335	Nonsignificant	None	--	--	ATP citrate (pro-S)-lyase	2.3.3.8	ko00020 Citrate cycle (TCA cycle) ko01100 Metabolic pathways ko01110 Biosynthesis of secondary metabolites	Citrate synthase	C	Energy production and conversion ;	IPR002020 [Citrate synthase]
Dhu000014723	locus=Chr10:84186229:84195140:- [translate_table: standard]	-	2.99151e+06	2.10155e+06	2.21501e+06	1.49121e+07	1.48774e+07	1.07314e+07	0.180353	0.00144347	-2.4711	Significant	down	1	Molecular Function:methyltransferase activity (GO:0008168)	--	--	--	Ubiquinone/menaquinone biosynthesis C-methylase UbiE	H	Coenzyme transport and metabolism ;	IPR004159 [Putative S-adenosyl-L-methionine-dependent methyltransferase]
Dhu000027121	locus=Chr16:78443017:78478294:+ [translate_table: standard]	-	5.44615e+06	6.06004e+06	5.89433e+06	5.10962e+06	5.39754e+06	5.27334e+06	1.10266	0.0551749	0.140989	Nonsignificant	None	--	--	--	--	--	--	--	--	--
Dhu000006270	locus=Chr18:7374452:7391093:- [translate_table: standard]	-	4.04222e+07	3.90392e+07	3.80738e+07	2.00463e+07	1.67651e+07	2.03032e+07	2.05788	0.000109963	1.04116	Nonsignificant	None	5	Molecular Function:structural constituent of ribosome (GO:0003735),Cellular Component:intracellular (GO:0005622),Cellular Component:ribosome (GO:0005840),Biological Process:translation (GO:0006412),Cellular Component:small ribosomal subunit (GO:0015935)	small subunit ribosomal protein SAe	--	ko03010 Ribosome	Ribosomal protein S2	J	Translation, ribosomal structure and biogenesis ;	IPR001865 [Ribosomal protein S2] ; IPR005707[Ribosomal protein S2, eukaryotic/archaeal]
Dhu000005063	locus=Chr16:14543208:14552934:- [translate_table: standard]	-	2.98009e+07	3.04576e+07	3.09115e+07	2.15592e+07	2.20481e+07	2.26602e+07	1.37579	5.22497e-05	0.460256	Nonsignificant	None	--	--	3-oxoacyl-[acyl-carrier-protein] synthase II	2.3.1.179	ko00061 Fatty acid biosynthesis ko00780 Biotin metabolism ko01100 Metabolic pathways ko01212 Fatty acid metabolism	3-oxoacyl-(acyl-carrier-protein) synthase	IQ	Lipid transport and metabolism ; Secondary metabolites biosynthesis, transport and catabolism ;	IPR014030 [Beta-ketoacyl synthase, N-terminal]
Dhu000000016	locus=Chr7:37855232:37864546:+ [translate_table: standard]	-	3.76678e+07	3.77085e+07	3.8326e+07	1.88404e+07	1.66481e+07	1.84111e+07	2.10952	9.24419e-06	1.07692	Nonsignificant	None	2	Molecular Function:nucleic acid binding (GO:0003676),Molecular Function:RNA binding (GO:0003723)	poly(rC)-binding protein 3/4	--	--	--	--	--	IPR004087 [K Homology domain] ; IPR004088[K Homology domain, type 1]
Dhu000002364	locus=Chr1:14044897:14052355:+ [translate_table: standard]	-	4.2314e+07	4.40685e+07	4.03965e+07	6.9306e+06	6.55556e+06	8.49947e+06	5.76645	8.74227e-06	2.52768	Significant	up	--	--	--	--	--	--	--	--	IPR005516 [Remorin, C-terminal] ; IPR005518[Remorin, N-terminal]
Dhu000026354	locus=Chr5:21801335:21802558:- [translate_table: standard]	-	1.19421e+07	1.11187e+07	1.09785e+07	2.32426e+06	1.5656e+06	1.47556e+06	6.3442	1.88286e-05	2.66544	Significant	up	--	--	--	--	--	--	--	--	IPR000782 [FAS1 domain] ; IPR033254[Fasciclin-like arabinogalactan protein]
Dhu000009184	locus=Chr16:9736953:9770180:- [translate_table: standard]	-	6.40564e+06	6.4551e+06	6.42559e+06	1.19448e+07	1.44902e+07	1.74123e+07	0.439852	0.0352586	-1.18491	Nonsignificant	None	3	Biological Process:terpenoid biosynthetic process (GO:0016114),Molecular Function:4-hydroxy-3-methylbut-2-en-1-yl diphosphate synthase activity (GO:0046429),Biological Process:oxidation-reduction process (GO:0055114)	--	--	ko00900 Terpenoid backbone biosynthesis ko01100 Metabolic pathways ko01110 Biosynthesis of secondary metabolites	4-hydroxy-3-methylbut-2-en-1-yl diphosphate synthase IspG/GcpE	I	Lipid transport and metabolism ;	IPR004588 [4-hydroxy-3-methylbut-2-en-1-yl diphosphate synthase, bacterial-type]
Dhu000018414	locus=Chr19:40161210:40161959:+ [translate_table: standard]	-	1.86728e+07	1.73525e+07	1.83852e+07	7.68316e+06	7.5916e+06	8.99746e+06	2.24168	7.74142e-05	1.16458	Nonsignificant	None	5	Molecular Function:calcium ion binding (GO:0005509),Cellular Component:photosystem II (GO:0009523),Cellular Component:photosystem II oxygen evolving complex (GO:0009654),Biological Process:photosynthesis (GO:0015979),Cellular Component:extrinsic component of membrane (GO:0019898)	--	--	--	--	--	--	IPR002683 [PsbP family]
Dhu000023783	locus=Chr16:4028838:4036091:- [translate_table: standard]	-	3.91637e+07	4.13069e+07	3.86029e+07	2.17137e+07	1.5083e+07	3.07197e+07	1.76362	0.0202701	0.818542	Nonsignificant	None	--	--	--	--	--	--	--	--	IPR006843 [Plastid lipid-associated protein/fibrillin conserved domain]
Dhu000015881	locus=Chr5:28759179:28763168:- [translate_table: standard]	-	8.3675e+07	8.48942e+07	8.60803e+07	8.45711e+06	1.10369e+07	1.21527e+07	8.04663	5.53404e-07	3.00838	Significant	up	2	Biological Process:proteolysis (GO:0006508),Molecular Function:cysteine-type peptidase activity (GO:0008234)	--	--	--	Cysteine protease, C1A family	O	Posttranslational modification, protein turnover, chaperones ;	IPR000118 [Granulin] ; IPR000668[Peptidase C1A, papain C-terminal] ; IPR013128[Peptidase C1A] ; IPR013201[Cathepsin propeptide inhibitor domain (I29)]
Dhu000004438	locus=Chr17:107818666:107822883:+ [translate_table: standard]	-	5.23371e+06	4.87981e+06	5.21356e+06	1.72739e+06	3.01867e+06	1.06664e+06	2.63682	0.00559814	1.3988	Nonsignificant	None	2	Molecular Function:ribokinase activity (GO:0004747),Biological Process:D-ribose metabolic process (GO:0006014)	fructokinase	2.7.1.4	ko00051 Fructose and mannose metabolism ko00500 Starch and sucrose metabolism ko00520 Amino sugar and nucleotide sugar metabolism ko01100 Metabolic pathways	Sugar or nucleoside kinase, ribokinase family	G	Carbohydrate transport and metabolism ;	IPR002139 [Ribokinase/fructokinase] ; IPR011611[Carbohydrate kinase PfkB]
Dhu000013585	locus=Chr6:57332408:57354823:+ [translate_table: standard]	-	1.63212e+07	1.47457e+07	1.52736e+07	1.40265e+07	1.40409e+07	1.50699e+07	1.07426	0.13823	0.103343	Nonsignificant	None	2	Molecular Function:nucleic acid binding (GO:0003676),Molecular Function:ATP binding (GO:0005524)	ATP-dependent RNA helicase UAP56/SUB2	3.6.4.13	ko03013 RNA transport ko03015 mRNA surveillance pathway ko03040 Spliceosome	Superfamily II DNA and RNA helicase	L	Replication, recombination and repair ;	IPR001650 [Helicase, C-terminal] ; IPR011545[DEAD/DEAH box helicase domain] ; IPR014001[Helicase superfamily 1/2, ATP-binding domain]
Dhu000028125	locus=Chr13:4767786:4782826:- [translate_table: standard]	-	9.99422e+06	9.69337e+06	9.54935e+06	3.26813e+06	2.74201e+06	3.52739e+06	3.06546	1.58918e-05	1.6161	Nonsignificant	None	7	Molecular Function:tRNA binding (GO:0000049),Molecular Function:nucleotide binding (GO:0000166),Molecular Function:aminoacyl-tRNA ligase activity (GO:0004812),Molecular Function:methionine-tRNA ligase activity (GO:0004825),Molecular Function:ATP binding (GO:0005524),Biological Process:tRNA aminoacylation for protein translation (GO:0006418),Biological Process:methionyl-tRNA aminoacylation (GO:000…	methionyl-tRNA synthetase	6.1.1.10	ko00450 Selenocompound metabolism ko00970 Aminoacyl-tRNA biosynthesis	Methionyl-tRNA synthetase	J	Translation, ribosomal structure and biogenesis ;	IPR002547 [tRNA-binding domain] ; IPR015413[Methionyl/Leucyl tRNA synthetase] ; IPR033911[Methioninyl-tRNA synthetase core domain]
Dhu000008984	locus=Chr16:89837915:89843359:+ [translate_table: standard]	-	2.08473e+07	2.15353e+07	2.09696e+07	5.75971e+06	4.31256e+06	1.00744e+07	3.14455	0.0131299	1.65285	Nonsignificant	None	1	Biological Process:cell redox homeostasis (GO:0045454)	protein disulfide-isomerase A6	5.3.4.1	ko04141 Protein processing in endoplasmic reticulum	Negative regulator of GroEL, contains thioredoxin-like and TPR-like domains	O	Posttranslational modification, protein turnover, chaperones ;	IPR013766 [Thioredoxin domain]
Dhu000003990	locus=Chr12:63328030:63330523:- [translate_table: standard]	-	1.33769e+08	1.2895e+08	1.32797e+08	7.41075e+07	7.49195e+07	7.42732e+07	1.77123	2.72448e-06	0.82475	Nonsignificant	None	5	Molecular Function:antioxidant activity (GO:0016209),Molecular Function:oxidoreductase activity (GO:0016491),Biological Process:cell redox homeostasis (GO:0045454),Molecular Function:peroxiredoxin activity (GO:0051920),Biological Process:oxidation-reduction process (GO:0055114)	peroxiredoxin (alkyl hydroperoxide reductase subunit C)	1.11.1.15		Alkyl hydroperoxide reductase subunit AhpC (peroxiredoxin)	V	Defense mechanisms ;	IPR000866 [Alkyl hydroperoxide reductase subunit C/ Thiol specific antioxidant] ; IPR013766[Thioredoxin domain] ; IPR019479[Peroxiredoxin, C-terminal]
Dhu000028937	locus=Chr16:72359965:72364886:+ [translate_table: standard]	-	4.52848e+06	4.51595e+06	4.94032e+06	5.40901e+06	5.09333e+06	5.14974e+06	0.893475	0.0307838	-0.162501	Nonsignificant	None	3	Molecular Function:porphobilinogen synthase activity (GO:0004655),Biological Process:tetrapyrrole biosynthetic process (GO:0033014),Molecular Function:metal ion binding (GO:0046872)	porphobilinogen synthase	4.2.1.24	ko00860 Porphyrin and chlorophyll metabolism ko01100 Metabolic pathways ko01110 Biosynthesis of secondary metabolites	Delta-aminolevulinic acid dehydratase, porphobilinogen synthase	H	Coenzyme transport and metabolism ;	IPR001731 [Delta-aminolevulinic acid dehydratase]
Dhu000000761	locus=utig000000761:51:17212:+ [translate_table: standard]	-	8.98668e+06	9.2841e+06	9.97331e+06	8.20644e+06	7.99171e+06	7.47898e+06	1.19288	0.0137973	0.254455	Nonsignificant	None	--	--	[acyl-carrier-protein] S-malonyltransferase	2.3.1.39	ko00061 Fatty acid biosynthesis ko01100 Metabolic pathways ko01212 Fatty acid metabolism	Malonyl CoA-acyl carrier protein transacylase	I	Lipid transport and metabolism ;	IPR014043 [Acyl transferase] ; IPR020801[Polyketide synthase, acyl transferase domain]
Dhu000006991	locus=Chr3:25411080:25412529:+ [translate_table: standard]	-	2.70086e+06	3.45054e+06	3.04597e+06	0	0	0	Inf	0	Inf	Significant	up	4	Molecular Function:chitinase activity (GO:0004568),Biological Process:chitin catabolic process (GO:0006032),Molecular Function:chitin binding (GO:0008061),Biological Process:cell wall macromolecule catabolic process (GO:0016998)	chitinase	3.2.1.14	ko00520 Amino sugar and nucleotide sugar metabolism ko01100 Metabolic pathways	Chitodextrinase	G	Carbohydrate transport and metabolism ;	IPR000726 [Glycoside hydrolase, family 19, catalytic] ; IPR001002[Chitin-binding, type 1]
Dhu000007824	locus=Chr3:1201625:1202563:+ [translate_table: standard]	-	9.43616e+06	9.1734e+06	9.14273e+06	2.86676e+06	661839	1.12289e+06	5.96633	0.00668229	2.57684	Significant	up	2	Biological Process:vitamin B6 biosynthetic process (GO:0042819),Biological Process:pyridoxal phosphate biosynthetic process (GO:0042823)	pyridoxal 5'-phosphate synthase pdxS subunit	4.3.3.6	ko00750 Vitamin B6 metabolism	Pyridoxal biosynthesis lyase PdxS	H	Coenzyme transport and metabolism ;	IPR001852 [Pyridoxal 5'-phosphate synthase subunit PdxS/SNZ] ; IPR033755[PdxS/SNZ N-terminal domain]
Dhu000023260	locus=Chr11:40323213:40345069:+ [translate_table: standard]	-	6.6098e+06	6.9876e+06	6.9613e+06	2.8308e+06	2.66035e+06	2.35772e+06	2.61932	2.12206e-05	1.38919	Nonsignificant	None	1	Biological Process:metabolic process (GO:0008152)	pyruvate dehydrogenase E1 component alpha subunit	1.2.4.1	ko00010 Glycolysis / Gluconeogenesis ko00020 Citrate cycle (TCA cycle) ko00620 Pyruvate metabolism ko01100 Metabolic pathways ko01110 Biosynthesis of secondary metabolites ko01200 Carbon metabolism	TPP-dependent pyruvate or acetoin dehydrogenase subunit alpha	C	Energy production and conversion ;	IPR001017 [Dehydrogenase, E1 component]
Dhu000022524	locus=Chr18:4565015:4568373:- [translate_table: standard]	-	7.19279e+07	7.02029e+07	7.23189e+07	2.28354e+07	2.12805e+07	2.03313e+07	3.32753	8.73866e-07	1.73445	Nonsignificant	None	--	--	lactoylglutathione lyase	4.4.1.5	ko00620 Pyruvate metabolism	Catechol 2,3-dioxygenase or other lactoylglutathione lyase family enzyme	Q	Secondary metabolites biosynthesis, transport and catabolism ;	IPR004360 [Glyoxalase/fosfomycin resistance/dioxygenase domain]
Dhu000025129	locus=Chr13:50305822:50307234:+ [translate_table: standard]	-	8.75824e+06	1.03619e+07	9.81843e+06	8.54857e+06	7.67432e+06	1.04623e+07	1.08444	0.472695	0.116952	Nonsignificant	None	1	Biological Process:metabolic process (GO:0008152)	--	--	--	UDP:flavonoid glycosyltransferase YjiC, YdhE family	G	Carbohydrate transport and metabolism ;	IPR002213 [UDP-glucuronosyl/UDP-glucosyltransferase]
Dhu000014115	locus=Chr15:84404803:84405114:- [translate_table: standard]	-	2.65182e+08	2.79156e+08	2.66958e+08	1.20215e+08	1.22348e+08	1.2181e+08	2.22655	0.000695833	1.15481	Nonsignificant	None	3	Cellular Component:nucleosome (GO:0000786),Molecular Function:DNA binding (GO:0003677),Cellular Component:nucleus (GO:0005634)	histone H4	--		--	--	--	IPR001951 [Histone H4]
Dhu000012463	locus=Chr9:36607033:36608222:- [translate_table: standard]	-	7.20127e+07	7.84857e+07	7.66149e+07	8.71507e+07	8.52397e+07	8.63781e+07	0.87767	0.00620643	-0.18825	Nonsignificant	None	--	--	red chlorophyll catabolite reductase	1.3.7.12	ko00860 Porphyrin and chlorophyll metabolism ko01110 Biosynthesis of secondary metabolites	--	--	--	IPR009439 [Red chlorophyll catabolite reductase]
Dhu000018621	locus=Chr10:73258366:73265865:+ [translate_table: standard]	-	2.32588e+07	2.34217e+07	2.21231e+07	5.96247e+06	5.11647e+06	6.75056e+06	3.85897	1.08186e-05	1.94822	Nonsignificant	None	5	Molecular Function:endopeptidase activity (GO:0004175),Molecular Function:threonine-type endopeptidase activity (GO:0004298),Cellular Component:proteasome core complex (GO:0005839),Biological Process:ubiquitin-dependent protein catabolic process (GO:0006511),Biological Process:proteolysis involved in cellular protein catabolic process (GO:0051603)	20S proteasome subunit alpha 6	3.4.25.1	ko03050 Proteasome	20S proteasome, alpha and beta subunits	O	Posttranslational modification, protein turnover, chaperones ;	IPR000426 [Proteasome alpha-subunit, N-terminal domain] ; IPR001353[Proteasome, subunit alpha/beta] ; IPR023332[Proteasome A-type subunit]
Dhu000025686	locus=Chr8:24860081:24862983:+ [translate_table: standard]	-	9.39262e+06	9.41918e+06	9.14306e+06	2.0514e+06	713822	749473	7.95371	5.41333e-05	2.99163	Significant	up	3	Molecular Function:electron carrier activity (GO:0009055),Molecular Function:protein disulfide oxidoreductase activity (GO:0015035),Biological Process:cell redox homeostasis (GO:0045454)	--	--	--	Glutaredoxin-related protein	O	Posttranslational modification, protein turnover, chaperones ;	IPR002109 [Glutaredoxin] ; IPR004480[Monothiol glutaredoxin-related]
Dhu000014084	locus=utig000014084:51:10119:+ [translate_table: standard]	-	1.15689e+07	1.03819e+07	1.08047e+07	4.94709e+06	5.40612e+06	5.1114e+06	2.11809	0.000101728	1.08277	Nonsignificant	None	6	Molecular Function:N-acetyl-gamma-glutamyl-phosphate reductase activity (GO:0003942),Cellular Component:cytoplasm (GO:0005737),Biological Process:cellular amino acid biosynthetic process (GO:0008652),Molecular Function:protein dimerization activity (GO:0046983),Molecular Function:NAD binding (GO:0051287),Biological Process:oxidation-reduction process (GO:0055114)	aspartate-semialdehyde dehydrogenase	1.2.1.11	ko00260 Glycine, serine and threonine metabolism ko00261 Monobactam biosynthesis ko00270 Cysteine and methionine metabolism ko00300 Lysine biosynthesis ko01100 Metabolic pathways ko01110 Biosynthesis of secondary metabolites ko01210 2-Oxocarboxylic acid metabolism ko01230 Biosynthesis of amino acids	Aspartate-semialdehyde dehydrogenase	E	Amino acid transport and metabolism ;	IPR000534 [Semialdehyde dehydrogenase, NAD-binding] ; IPR012280[Semialdehyde dehydrogenase, dimerisation domain]
Dhu000009054	locus=Chr16:5420720:5422714:- [translate_table: standard]	-	1.97766e+06	1.99324e+06	2.16397e+06	2.62834e+06	1.99866e+06	2.82211e+06	0.823571	0.161731	-0.280035	Nonsignificant	None	2	Molecular Function:catalytic activity (GO:0003824),Biological Process:metabolic process (GO:0008152)	oxalate---CoA ligase	6.2.1.8	ko00630 Glyoxylate and dicarboxylate metabolism ko01100 Metabolic pathways	Acyl-CoA synthetase (AMP-forming)/AMP-acid ligase II	IQ	Lipid transport and metabolism ; Secondary metabolites biosynthesis, transport and catabolism ;	IPR000873 [AMP-dependent synthetase/ligase] ; IPR025110[AMP-binding enzyme C-terminal domain]
Dhu000018651	locus=Chr2:35576556:35581443:+ [translate_table: standard]	-	3.18021e+07	3.14862e+07	3.23222e+07	7.25482e+06	9.46522e+06	9.51471e+06	3.64442	7.86711e-06	1.86569	Nonsignificant	None	--	--	nucleolar protein 56	--	ko03008 Ribosome biogenesis in eukaryotes	RNA processing factor Prp31, contains Nop domain	J	Translation, ribosomal structure and biogenesis ;	IPR002687 [Nop domain] ; IPR012974[NOP5, N-terminal] ; IPR012976[NOSIC]
Dhu000022570	locus=Chr8:30977316:30977684:- [translate_table: standard]	-	7.07831e+07	6.05173e+07	6.08451e+07	1.07318e+07	9.85046e+06	1.23901e+07	5.82749	0.00010429	2.54287	Significant	up	2	Molecular Function:hydrogen ion transmembrane transporter activity (GO:0015078),Biological Process:ATP synthesis coupled proton transport (GO:0015986)	F-type H+-transporting ATPase subunit b	--	ko00190 Oxidative phosphorylation ko00195 Photosynthesis ko01100 Metabolic pathways	FoF1-type ATP synthase, membrane subunit b or b'	C	Energy production and conversion ;	IPR002146 [ATP synthase, F0 complex, subunit B/B', bacterial/chloroplast]
Dhu000027474	locus=Chr7:27225155:27264389:- [translate_table: standard]	-	1.42882e+07	1.55399e+07	1.49985e+07	8.1948e+07	8.38551e+07	8.09416e+07	0.181672	2.16608e-07	-2.46059	Significant	down	2	Molecular Function:oxidoreductase activity (GO:0016491),Biological Process:oxidation-reduction process (GO:0055114)	cinnamyl-alcohol dehydrogenase	1.1.1.195	ko00940 Phenylpropanoid biosynthesis ko01100 Metabolic pathways ko01110 Biosynthesis of secondary metabolites	D-arabinose 1-dehydrogenase, Zn-dependent alcohol dehydrogenase family	G	Carbohydrate transport and metabolism ;	IPR013149 [Alcohol dehydrogenase, C-terminal] ; IPR013154[Alcohol dehydrogenase, N-terminal] ; IPR020843[Polyketide synthase, enoylreductase domain]
Dhu000021796	locus=Chr4:35948519:35961446:- [translate_table: standard]	-	1.87177e+07	1.85665e+07	1.72809e+07	3.79443e+07	3.91813e+07	4.07762e+07	0.462802	2.3064e-05	-1.11153	Nonsignificant	None	4	Molecular Function:magnesium ion binding (GO:0000287),Molecular Function:inorganic diphosphatase activity (GO:0004427),Cellular Component:cytoplasm (GO:0005737),Biological Process:phosphate-containing compound metabolic process (GO:0006796)	inorganic pyrophosphatase	3.6.1.1	ko00190 Oxidative phosphorylation	Inorganic pyrophosphatase	CP	Energy production and conversion ; Inorganic ion transport and metabolism ;	IPR008162 [Inorganic pyrophosphatase]
Dhu000001897	locus=Chr15:84131743:84134614:- [translate_table: standard]	-	2.97572e+07	2.73145e+07	2.77114e+07	8.0527e+06	8.87987e+06	8.97649e+06	3.27234	1.73537e-05	1.71032	Nonsignificant	None	2	Molecular Function:translation elongation factor activity (GO:0003746),Biological Process:translational elongation (GO:0006414)	elongation factor 1-beta	--	--	--	--	--	IPR014038 [Translation elongation factor EF1B, beta/delta subunit, guanine nucleotide exchange domain]
Dhu000010209	locus=Chr17:18909765:18941942:+ [translate_table: standard]	-	1.95966e+07	1.8142e+07	1.84855e+07	7.14453e+06	8.53456e+06	6.92256e+06	2.48761	7.42554e-05	1.31476	Nonsignificant	None	3	Molecular Function:serine-type carboxypeptidase activity (GO:0004185),Biological Process:proteolysis (GO:0006508),Molecular Function:hydrolase activity (GO:0016787)	serine carboxypeptidase-like clade I	3.4.16.-	--	Isopentenyldiphosphate isomerase	I	Lipid transport and metabolism ;	IPR000086 [NUDIX hydrolase domain] ; IPR001563[Peptidase S10, serine carboxypeptidase]
Dhu000007032	locus=Chr18:22741187:22752452:+ [translate_table: standard]	-	1.51576e+06	1.57448e+06	907021	1.82909e+06	733885	584564	1.26997	0.560394	0.344791	Nonsignificant	None	1	Biological Process:metabolic process (GO:0008152)	pyruvate dehydrogenase E2 component (dihydrolipoamide acetyltransferase)	2.3.1.12	ko00010 Glycolysis / Gluconeogenesis ko00020 Citrate cycle (TCA cycle) ko00620 Pyruvate metabolism ko01100 Metabolic pathways ko01110 Biosynthesis of secondary metabolites ko01200 Carbon metabolism	Pyruvate/2-oxoglutarate dehydrogenase complex, dihydrolipoamide acyltransferase (E2) component	C	Energy production and conversion ;	IPR000089 [Biotin/lipoyl attachment] ; IPR001078[2-oxoacid dehydrogenase acyltransferase, catalytic domain] ; IPR004167[E3-binding domain]
Dhu000001546	locus=Chr5:11748262:11753710:+ [translate_table: standard]	-	1.43038e+07	1.46535e+07	1.38331e+07	7.64324e+06	7.7209e+06	8.86612e+06	1.76599	0.00017873	0.820476	Nonsignificant	None	2	Molecular Function:catalytic activity (GO:0003824),Biological Process:metabolic process (GO:0008152)	OPC-8:0 CoA ligase 1	6.2.1.-	ko00592 alpha-Linolenic acid metabolism ko01100 Metabolic pathways ko01110 Biosynthesis of secondary metabolites	Acyl-CoA synthetase (AMP-forming)/AMP-acid ligase II	IQ	Lipid transport and metabolism ; Secondary metabolites biosynthesis, transport and catabolism ;	IPR000873 [AMP-dependent synthetase/ligase] ; IPR025110[AMP-binding enzyme C-terminal domain]
Dhu000004658	locus=Chr19:89859387:89863310:- [translate_table: standard]	-	5.57702e+06	5.76704e+06	5.24219e+06	1.22769e+07	1.18361e+07	1.1087e+07	0.4712	8.2089e-05	-1.08559	Nonsignificant	None	2	Molecular Function:serine-type carboxypeptidase activity (GO:0004185),Biological Process:proteolysis (GO:0006508)	serine carboxypeptidase-like clade II	3.4.16.-	--	Carboxypeptidase C (cathepsin A)	E	Amino acid transport and metabolism ;	IPR001563 [Peptidase S10, serine carboxypeptidase]
Dhu000026802	locus=Chr13:16705684:16706756:- [translate_table: standard]	-	2.34723e+07	2.15389e+07	2.1211e+07	7.68475e+06	6.87454e+06	8.24314e+06	2.90417	5.75647e-05	1.53813	Nonsignificant	None	1	Molecular Function:O-methyltransferase activity (GO:0008171)	norbelladine O-methyltransferase	2.1.1.336	ko00950 Isoquinoline alkaloid biosynthesis ko01110 Biosynthesis of secondary metabolites	Predicted O-methyltransferase YrrM	R	General function prediction only ;	IPR002935 [O-methyltransferase, family 3]
Dhu000002639	locus=Chr17:8373356:8376730:- [translate_table: standard]	-	4.97448e+06	5.80363e+06	5.70962e+06	4.44305e+06	2.74473e+06	2.36811e+06	1.7254	0.0285948	0.786931	Nonsignificant	None	4	Molecular Function:protein binding (GO:0005515),Molecular Function:oxidoreductase activity (GO:0016491),Molecular Function:metal ion binding (GO:0046872),Biological Process:oxidation-reduction process (GO:0055114)	linoleate 9S-lipoxygenase	1.13.11.58	ko00591 Linoleic acid metabolism	--	--	--	IPR000907 [Lipoxygenase] ; IPR001024[PLAT/LH2 domain] ; IPR001246[Lipoxygenase, plant] ; IPR013819[Lipoxygenase, C-terminal]
Dhu000006021	locus=Chr6:75073701:75108563:- [translate_table: standard]	-	5.23531e+07	5.23822e+07	5.29777e+07	1.50511e+07	1.49763e+07	1.56121e+07	3.45563	2.05355e-08	1.78895	Nonsignificant	None	5	Molecular Function:endopeptidase activity (GO:0004175),Molecular Function:threonine-type endopeptidase activity (GO:0004298),Cellular Component:proteasome core complex (GO:0005839),Biological Process:ubiquitin-dependent protein catabolic process (GO:0006511),Biological Process:proteolysis involved in cellular protein catabolic process (GO:0051603)	20S proteasome subunit alpha 5	3.4.25.1	ko03050 Proteasome	20S proteasome, alpha and beta subunits	O	Posttranslational modification, protein turnover, chaperones ;	IPR000426 [Proteasome alpha-subunit, N-terminal domain] ; IPR001353[Proteasome, subunit alpha/beta] ; IPR023332[Proteasome A-type subunit]
Dhu000018779	locus=Chr4:39479624:39526926:+ [translate_table: standard]	-	5.93045e+07	5.91904e+07	6.01151e+07	2.08901e+07	2.03696e+07	1.87802e+07	2.97485	5.83072e-07	1.57282	Nonsignificant	None	7	Molecular Function:nucleotide binding (GO:0000166),Molecular Function:aminoacyl-tRNA ligase activity (GO:0004812),Molecular Function:isoleucine-tRNA ligase activity (GO:0004822),Molecular Function:ATP binding (GO:0005524),Cellular Component:cytoplasm (GO:0005737),Biological Process:tRNA aminoacylation for protein translation (GO:0006418),Biological Process:isoleucyl-tRNA aminoacylation (GO:000642…	isoleucyl-tRNA synthetase	6.1.1.5	ko00970 Aminoacyl-tRNA biosynthesis	Isoleucyl-tRNA synthetase	J	Translation, ribosomal structure and biogenesis ;	IPR002300 [Aminoacyl-tRNA synthetase, class Ia] ; IPR002301[Isoleucine-tRNA ligase] ; IPR013155[Methionyl/Valyl/Leucyl/Isoleucyl-tRNA synthetase, anticodon-binding]
Dhu000012106	locus=Chr13:7328520:7348923:+ [translate_table: standard]	-	2.1391e+07	2.2912e+07	2.26485e+07	2.05394e+07	2.05808e+07	2.03345e+07	1.08945	0.0182431	0.123595	Nonsignificant	None	--	--	--	--	--	--	--	--	IPR012474 [Frigida-like]
Dhu000003217	locus=Chr18:15533225:15551488:+ [translate_table: standard]	-	5.45937e+06	5.06781e+06	3.58474e+06	3.95027e+07	4.13932e+07	4.02961e+07	0.116443	1.44535e-06	-3.10231	Significant	down	2	Molecular Function:nucleic acid binding (GO:0003676),Cellular Component:nucleus (GO:0005634)	splicing factor 3B subunit 3	--	ko03040 Spliceosome	--	--	--	IPR004871 [Cleavage/polyadenylation specificity factor, A subunit, C-terminal]
Dhu000027965	locus=Chr15:52860949:52863356:+ [translate_table: standard]	-	1.22169e+08	1.08966e+08	1.12873e+08	2.73428e+07	4.13529e+07	3.12122e+07	3.44324	0.000142388	1.78377	Nonsignificant	None	1	Cellular Component:membrane (GO:0016020)	light-harvesting complex I chlorophyll a/b binding protein 2	--	ko00196 Photosynthesis - antenna proteins	--	--	--	IPR001344 [Chlorophyll A-B binding protein, plant] ; IPR022796[Chlorophyll A-B binding protein]
Dhu000020680	locus=Chr7:57049186:57051884:+ [translate_table: standard]	-	9.13143e+06	8.99871e+06	8.04823e+06	4.91472e+07	4.94437e+07	4.53588e+07	0.181858	8.5368e-06	-2.45912	Significant	down	--	--	--	--	--	Uncharacterized protein, UPF0160 family	S	Function unknown ;	IPR003226 [Metal-dependent protein hydrolase]
Dhu000028628	locus=Chr7:52299994:52359465:+ [translate_table: standard]	-	7.45036e+06	7.18967e+06	7.24038e+06	5.49265e+06	4.68951e+06	4.11563e+06	1.53033	0.00342847	0.613847	Nonsignificant	None	2	Biological Process:carbohydrate metabolic process (GO:0005975),Biological Process:organic substance metabolic process (GO:0071704)	phosphoglucomutase	5.4.2.2	ko00010 Glycolysis / Gluconeogenesis ko00030 Pentose phosphate pathway ko00052 Galactose metabolism ko00230 Purine metabolism ko00500 Starch and sucrose metabolism ko00520 Amino sugar and nucleotide sugar metabolism ko01100 Metabolic pathways ko01110 Biosynthesis of secondary metabolites	Phosphoglucomutase	G	Carbohydrate transport and metabolism ;	IPR005841 [Alpha-D-phosphohexomutase superfamily] ; IPR005843[Alpha-D-phosphohexomutase, C-terminal] ; IPR005844[Alpha-D-phosphohexomutase, alpha/beta/alpha domain I] ; IPR005846[Alpha-D-phosphohexomutase, alpha/beta/alpha domain III]
Dhu000010185	locus=Chr17:19709277:19721771:- [translate_table: standard]	-	1.07749e+07	1.00709e+07	1.06199e+07	2.02231e+07	2.34368e+07	1.85335e+07	0.505932	0.0174137	-0.982983	Nonsignificant	None	1	Molecular Function:protein binding (GO:0005515)	26S proteasome regulatory subunit N7	--	ko03050 Proteasome	--	--	--	IPR000717 [Proteasome component (PCI) domain] ; IPR019585[26S proteasome regulatory subunit Rpn7/COP9 signalosome complex subunit 1]
Dhu000006327	locus=Chr19:11406182:11407597:- [translate_table: standard]	-	2.00701e+07	2.09502e+07	1.89244e+07	1.53018e+07	1.47666e+07	1.83972e+07	1.23685	0.0398578	0.306671	Nonsignificant	None	--	--	--	--	--	Leucine-rich repeat (LRR) protein	K	Transcription ;	--
Dhu000017610	locus=Chr16:70374983:70403019:- [translate_table: standard]	-	1.11979e+06	1.09768e+06	1.1877e+06	1.75896e+06	633370	1.85028e+06	0.802611	0.54987	-0.317227	Nonsignificant	None	7	Molecular Function:nucleotide binding (GO:0000166),Molecular Function:aminoacyl-tRNA ligase activity (GO:0004812),Molecular Function:proline-tRNA ligase activity (GO:0004827),Molecular Function:ATP binding (GO:0005524),Cellular Component:cytoplasm (GO:0005737),Biological Process:tRNA aminoacylation for protein translation (GO:0006418),Biological Process:prolyl-tRNA aminoacylation (GO:0006433)	prolyl-tRNA synthetase	6.1.1.15	ko00970 Aminoacyl-tRNA biosynthesis	Prolyl-tRNA synthetase	J	Translation, ribosomal structure and biogenesis ;	IPR002314 [Aminoacyl-tRNA synthetase, class II (G/ P/ S/T)] ; IPR002316[Proline-tRNA ligase, class IIa] ; IPR004154[Anticodon-binding] ; IPR006195[Aminoacyl-tRNA synthetase, class II] ; IPR016061[Proline-tRNA ligase, class II, C-terminal]
Dhu000013902	locus=Chr9:30549232:30565149:+ [translate_table: standard]	-	1.076e+07	7.69272e+06	8.99545e+06	2.73341e+06	3.41922e+06	3.41254e+06	2.86959	0.00289423	1.52085	Nonsignificant	None	1	Molecular Function:nucleic acid binding (GO:0003676)	--	--	--	--	--	--	IPR000504 [RNA recognition motif domain]
Dhu000018952	locus=Chr17:4222416:4233245:+ [translate_table: standard]	-	7.65296e+06	7.82215e+06	8.00547e+06	1.03922e+07	1.5444e+07	1.44353e+07	0.583058	0.0677361	-0.778289	Nonsignificant	None	3	Molecular Function:acid phosphatase activity (GO:0003993),Molecular Function:hydrolase activity (GO:0016787),Molecular Function:metal ion binding (GO:0046872)				PKD repeat	S	Function unknown ;	IPR004843 [Calcineurin-like phosphoesterase domain, ApaH type] ; IPR015914[Purple acid phosphatase, N-terminal] ; IPR025733[Iron/zinc purple acid phosphatase-like C-terminal domain]
Dhu000002879	locus=Chr10:4572355:4579690:- [translate_table: standard]	-	8.86868e+06	9.16867e+06	9.38886e+06	5.54872e+06	5.17846e+06	6.10761e+06	1.62914	0.000336015	0.70411	Nonsignificant	None	3	Molecular Function:ATP binding (GO:0005524),Molecular Function:kinase activity (GO:0016301),Biological Process:phosphorylation (GO:0016310)	alpha-glucan, water dikinase	2.7.9.4	--	Phosphoenolpyruvate-protein kinase (PTS system EI component in bacteria)	G	Carbohydrate transport and metabolism ;	IPR002192 [Pyruvate phosphate dikinase, PEP/pyruvate-binding]
Dhu000011739	locus=Chr15:3328559:3343417:- [translate_table: standard]	-	1.67465e+06	2.15112e+06	1.80474e+06	4.57186e+06	4.51871e+06	5.35268e+06	0.389837	0.00064795	-1.35906	Nonsignificant	None	3	Molecular Function:ATP binding (GO:0005524),Biological Process:'de novo' IMP biosynthetic process (GO:0006189),Molecular Function:metal ion binding (GO:0046872)	phosphoribosylaminoimidazole carboxylase	4.1.1.21	ko00230 Purine metabolism ko01100 Metabolic pathways ko01110 Biosynthesis of secondary metabolites	Phosphoribosylcarboxyaminoimidazole (NCAIR) mutase	F	Nucleotide transport and metabolism ;	IPR000031 [PurE domain] ; IPR003135[ATP-grasp fold, ATP-dependent carboxylate-amine ligase-type] ; IPR011761[ATP-grasp fold]
Dhu000022021	locus=Scaffold4768:16159:35694:- [translate_table: standard]	-	8.92845e+06	9.15527e+06	8.8229e+06	6.2381e+06	7.97338e+06	4.80485e+06	1.41492	0.101284	0.500722	Nonsignificant	None	--	--	--	--	--	--	--	--	--
35197-D1	locus=Scaffold8055:2273713:2295208:- [translate_table: standard]	-	6.42815e+06	6.67223e+06	5.43357e+06	1.84321e+07	1.04049e+07	9.56505e+06	0.482629	0.141494	-1.05101	Nonsignificant	None	--	--	--	--	--	--	--	--	IPR001763 [Rhodanese-like domain]
Dhu000012058	locus=Chr2:24545449:24549415:+ [translate_table: standard]	-	2.55867e+07	2.43342e+07	2.4129e+07	1.43797e+07	1.05024e+07	1.1492e+07	2.03578	0.000550492	1.02558	Nonsignificant	None	5	Molecular Function:RNA binding (GO:0003723),Molecular Function:structural constituent of ribosome (GO:0003735),Cellular Component:intracellular (GO:0005622),Cellular Component:ribosome (GO:0005840),Biological Process:translation (GO:0006412)	small subunit ribosomal protein S18e	--	ko03010 Ribosome	Ribosomal protein S13	J	Translation, ribosomal structure and biogenesis ;	IPR001892 [Ribosomal protein S13]
Dhu000019946	locus=Chr1:16707741:16708277:- [translate_table: standard]	-	1.21558e+08	1.21399e+08	1.19464e+08	1.60037e+07	1.5768e+07	1.74897e+07	7.3571	2.79291e-08	2.87914	Significant	up	4	Molecular Function:structural constituent of ribosome (GO:0003735),Cellular Component:intracellular (GO:0005622),Cellular Component:ribosome (GO:0005840),Biological Process:translation (GO:0006412)	large subunit ribosomal protein L7/L12	--	ko03010 Ribosome	Ribosomal protein L7/L12	J	Translation, ribosomal structure and biogenesis ;	IPR000206 [Ribosomal protein L7/L12] ; IPR008932[Ribosomal protein L7/L12, oligomerisation] ; IPR013823[Ribosomal protein L7/L12, C-terminal]
Dhu000024690	locus=Chr3:30990887:31017585:- [translate_table: standard]	-	4.14854e+07	3.77782e+07	3.81324e+07	3.3599e+07	3.11959e+07	3.11748e+07	1.22326	0.00750407	0.290733	Nonsignificant	None	--	--	--	--	ko00061 Fatty acid biosynthesis ko00780 Biotin metabolism ko01100 Metabolic pathways ko01212 Fatty acid metabolism	Enoyl-[acyl-carrier-protein] reductase (NADH)	I	Lipid transport and metabolism ;	IPR002347 [Short-chain dehydrogenase/reductase SDR]
Dhu000015944	locus=Chr14:46468905:46472878:- [translate_table: standard]	-	1.56013e+07	1.71906e+07	1.60148e+07	8.34051e+06	6.55995e+06	7.76695e+06	2.15317	0.000251134	1.10646	Nonsignificant	None	2	Molecular Function:calcium ion binding (GO:0005509),Molecular Function:calcium-dependent phospholipid binding (GO:0005544)	annexin D	--	--	--	--	--	IPR001464 [Annexin] ; IPR009118[Annexin D, plant] ; IPR018502[Annexin repeat]
Dhu000017174	locus=Chr10:3133019:3144519:+ [translate_table: standard]	-	3.59147e+07	3.49843e+07	3.36291e+07	3.45459e+07	2.52609e+07	2.68873e+07	1.20571	0.113117	0.269883	Nonsignificant	None	6	Molecular Function:RNA binding (GO:0003723),Molecular Function:structural constituent of ribosome (GO:0003735),Molecular Function:GTP binding (GO:0005525),Cellular Component:intracellular (GO:0005622),Cellular Component:ribosome (GO:0005840),Biological Process:translation (GO:0006412)	small subunit ribosomal protein S4e	--	ko03010 Ribosome	Ribosomal protein S4E	J	Translation, ribosomal structure and biogenesis ;	IPR000876 [Ribosomal protein S4e] ; IPR002942[RNA-binding S4 domain] ; IPR005824[KOW] ; IPR006703[AIG1-type guanine nucleotide-binding (G) domain] ; IPR013843[Ribosomal protein S4e, N-terminal] ; IPR013845[Ribosomal protein S4e, central region] ; IPR024283[Translocase of chloroplast 159/132, membrane anchor domain] ; IPR032277[40S ribosomal protein S4, C-terminal domain]
Dhu000007591	locus=Chr18:24574660:24580410:+ [translate_table: standard]	-	1.75188e+06	2.06252e+06	1.72809e+06	1.51001e+06	1.57856e+06	1.66266e+06	1.16654	0.0861545	0.222235	Nonsignificant	None	1	Cellular Component:membrane (GO:0016020)	prohibitin 2	--	--	Regulator of protease activity HflC, stomatin/prohibitin superfamily	O	Posttranslational modification, protein turnover, chaperones ;	IPR000163 [Prohibitin] ; IPR001107[Band 7 domain]
Dhu000013929	locus=Chr6:64502075:64517378:- [translate_table: standard]	-	9.93433e+06	8.63081e+06	9.89345e+06	5.31693e+06	5.01928e+06	3.48095e+06	2.05966	0.00236934	1.0424	Nonsignificant	None	4	Molecular Function:nitrite reductase [NAD(P)H] activity (GO:0008942),Molecular Function:oxidoreductase activity (GO:0016491),Biological Process:nitrate assimilation (GO:0042128),Biological Process:oxidation-reduction process (GO:0055114)	--	--	--	Ferredoxin subunit of nitrite reductase or a ring-hydroxylating dioxygenase	PQ	Inorganic ion transport and metabolism ; Secondary metabolites biosynthesis, transport and catabolism ;	IPR012748 [Nitrite reductase [NAD(P)H] small subunit, NirD] ; IPR017941[Rieske [2Fe-2S] iron-sulphur domain]
Dhu000027070	locus=Chr19:10949602:10952270:- [translate_table: standard]	-	2.18778e+07	1.9636e+07	1.93102e+07	5.64298e+06	1.06511e+07	8.42989e+06	2.46013	0.00191551	1.29873	Nonsignificant	None	3	Biological Process:metabolic process (GO:0008152),Molecular Function:oxidoreductase activity (GO:0016491),Biological Process:oxidation-reduction process (GO:0055114)	betaine-aldehyde dehydrogenase	1.2.1.8	ko00260 Glycine, serine and threonine metabolism ko01100 Metabolic pathways	Acyl-CoA reductase or other NAD-dependent aldehyde dehydrogenase	C	Energy production and conversion ;	IPR015590 [Aldehyde dehydrogenase domain]
Dhu000002825	locus=Chr3:20536375:20536902:+ [translate_table: standard]	-	1.45611e+08	1.56455e+08	1.50937e+08	2.02757e+07	2.06359e+07	2.23381e+07	7.16214	2.18444e-06	2.84039	Significant	up	1	Biological Process:photosystem II assembly (GO:0010207)	photosystem II Psb27 protein	--	ko00195 Photosynthesis ko01100 Metabolic pathways	--	--	--	IPR025585 [Photosystem II Pbs27]
Dhu000008367	locus=Chr5:11417537:11423082:+ [translate_table: standard]	-	1.10856e+07	1.05488e+07	1.17482e+07	6.79231e+06	6.49543e+06	4.74134e+06	1.85159	0.00215625	0.888768	Nonsignificant	None	--	--	granule-bound starch synthase	2.4.1.242	ko00500 Starch and sucrose metabolism ko01100 Metabolic pathways ko01110 Biosynthesis of secondary metabolites	Glycogen synthase	G	Carbohydrate transport and metabolism ;	IPR001296 [Glycosyl transferase, family 1] ; IPR013534[Starch synthase, catalytic domain]
Dhu000024571	locus=Chr16:31569363:31581331:- [translate_table: standard]	-	3.66145e+06	4.50577e+06	4.54467e+06	3.74718e+07	4.11753e+07	4.46058e+07	0.103137	0.00266694	-3.27737	Significant	down	--	--	ATP citrate (pro-S)-lyase	2.3.3.8	ko00020 Citrate cycle (TCA cycle) ko01100 Metabolic pathways ko01110 Biosynthesis of secondary metabolites	Succinyl-CoA synthetase, beta subunit	C	Energy production and conversion ;	IPR013650 [ATP-grasp fold, succinyl-CoA synthetase-type] ; IPR032263[ATP-citrate synthase, citrate-binding domain]
Dhu000027492	locus=utig000012391:12:6996:+ [translate_table: standard]	-	4.74257e+06	4.82951e+06	5.1148e+06	6.64126e+06	4.76981e+06	5.09931e+06	0.889554	0.359408	-0.168846	Nonsignificant	None	--	--	--	--	--	Uncharacterized conserved protein YbjT, contains NAD(P)-binding and DUF2867 domains	R	General function prediction only ;	IPR016040 [NAD(P)-binding domain]
Dhu000023012	locus=Chr16:13468354:13469172:- [translate_table: standard]	-	4.10186e+07	4.43652e+07	4.70377e+07	9.3001e+06	9.86677e+06	9.73894e+06	4.58114	0.00233992	2.19571	Significant	up	1	Molecular Function:protein binding (GO:0005515)	glutathione S-transferase	2.5.1.18	ko00480 Glutathione metabolism	Glutathione S-transferase	O	Posttranslational modification, protein turnover, chaperones ;	IPR004045 [Glutathione S-transferase, N-terminal] ; IPR004046[Glutathione S-transferase, C-terminal] ; IPR010987[Glutathione S-transferase, C-terminal-like]
Dhu000025318	locus=Chr2:35762071:35763590:+ [translate_table: standard]	-	2.88538e+07	2.80071e+07	2.95882e+07	8.73981e+06	7.94873e+06	7.52724e+06	3.56995	3.61746e-06	1.8359	Nonsignificant	None	--	--	--	--	--	--	--	--	--
Dhu000007762	locus=Chr7:54346743:54348837:- [translate_table: standard]	-	1.00608e+07	1.09092e+07	1.07271e+07	0	1.4515e+06	2.02656e+06	6.07563	0.000197566	2.60303	Significant	up	1	Biological Process:metabolic process (GO:0008152)	--	--	--	Aconitase A	C	Energy production and conversion ;	IPR000573 [Aconitase A/isopropylmalate dehydratase small subunit, swivel domain] ; IPR006249[Aconitase/Iron-responsive element-binding protein 2]
Dhu000006207	locus=Chr17:12198078:12217538:+ [translate_table: standard]	-	2.31796e+07	2.06013e+07	2.42674e+07	1.86103e+06	4.63815e+06	2.20704e+06	7.81606	0.000143496	2.96644	Significant	up	2	Molecular Function:electron carrier activity (GO:0009055),Molecular Function:heme binding (GO:0020037)	ubiquinol-cytochrome c reductase cytochrome c1 subunit	--	ko00190 Oxidative phosphorylation ko01100 Metabolic pathways	Cytochrome c1	C	Energy production and conversion ;	IPR002326 [Cytochrome c1] ; IPR009056[Cytochrome c-like domain]
Dhu000001247	locus=Chr13:59543258:59544776:+ [translate_table: standard]	-	2.34274e+07	2.12994e+07	2.60311e+07	0	961541	735556	27.7956	0.00101529	4.79679	Significant	up	--	--	--	--	--	Uncharacterized conserved protein YbjT, contains NAD(P)-binding and DUF2867 domains	R	General function prediction only ;	IPR008030 [NmrA-like domain]
Dhu000017969	locus=Chr10:71085866:71106931:+ [translate_table: standard]	-	7.81738e+06	7.92865e+06	7.66814e+06	3.20633e+06	3.2429e+06	4.4505e+06	2.14814	0.000554347	1.10309	Nonsignificant	None	4	Molecular Function:protein kinase activity (GO:0004672),Molecular Function:protein tyrosine kinase activity (GO:0004713),Molecular Function:ATP binding (GO:0005524),Biological Process:protein phosphorylation (GO:0006468)	pto-interacting protein 1	2.7.11.1	ko04626 Plant-pathogen interaction	Serine/threonine protein kinase	T	Signal transduction mechanisms ;	IPR000719 [Protein kinase domain] ; IPR001245[Serine-threonine/tyrosine-protein kinase catalytic domain] ; IPR020635[Tyrosine-protein kinase, catalytic domain]
46142	locus=Scaffold1918:20596:23375:+ [translate_table: standard]	-	1.36291e+07	1.41299e+07	1.36996e+07	4.37378e+06	4.85706e+06	5.05147e+06	2.9028	3.75497e-06	1.53744	Nonsignificant	None	4	Molecular Function:structural constituent of ribosome (GO:0003735),Cellular Component:ribosome (GO:0005840),Biological Process:translation (GO:0006412),Molecular Function:rRNA binding (GO:0019843)	large subunit ribosomal protein L6	--	ko03010 Ribosome	Ribosomal protein L6P/L9E	J	Translation, ribosomal structure and biogenesis ;	IPR000702 [Ribosomal protein L6] ; IPR019906[Ribosomal protein L6, bacterial-type] ; IPR020040[Ribosomal protein L6, alpha-beta domain]
Dhu000013905	locus=utig000013905:51:57125:+ [translate_table: standard]	-	6.68311e+06	6.61732e+06	6.84854e+06	2.32515e+06	2.25907e+06	2.39751e+06	2.88596	6.46276e-07	1.52905	Nonsignificant	None	1	Biological Process:metabolic process (GO:0008152)	--	--	--	Pyruvate/2-oxoglutarate dehydrogenase complex, dihydrolipoamide acyltransferase (E2) component	C	Energy production and conversion ;	IPR000089 [Biotin/lipoyl attachment] ; IPR001078[2-oxoacid dehydrogenase acyltransferase, catalytic domain] ; IPR004167[E3-binding domain]
Dhu000013792	locus=Chr19:38305793:38306719:- [translate_table: standard]	-	9.82388e+06	1.01965e+07	9.755e+06	6.47836e+06	5.8361e+06	4.9817e+06	1.7215	0.000792197	0.783666	Nonsignificant	None	2	Molecular Function:aspartic-type endopeptidase activity (GO:0004190),Biological Process:proteolysis (GO:0006508)	--	--	--	--	--	--	IPR001461 [Aspartic peptidase A1 family] ; IPR032799[Xylanase inhibitor, C-terminal] ; IPR032861[Xylanase inhibitor, N-terminal] ; IPR033121[Peptidase family A1 domain]
Dhu000012614	locus=Chr1:14788121:14793255:- [translate_table: standard]	-	2.15113e+07	2.19267e+07	2.24088e+07	1.19021e+07	1.29396e+07	1.23373e+07	1.77108	1.76945e-05	0.824626	Nonsignificant	None	1	Molecular Function:nucleic acid binding (GO:0003676)	--	--	--	RNA recognition motif (RRM) domain	J	Translation, ribosomal structure and biogenesis ;	IPR000504 [RNA recognition motif domain]
Dhu000003392	locus=Chr15:72644633:72646066:+ [translate_table: standard]	-	2.64519e+06	3.08492e+06	2.78778e+06	1.21932e+07	7.82799e+06	1.09464e+07	0.275059	0.0277897	-1.86219	Nonsignificant	None	1	Biological Process:metabolic process (GO:0008152)	crocetin glucosyltransferase	2.4.1.271	--	UDP:flavonoid glycosyltransferase YjiC, YdhE family	G	Carbohydrate transport and metabolism ;	IPR002213 [UDP-glucuronosyl/UDP-glucosyltransferase]
Dhu000005498	locus=Chr4:36712405:36714323:+ [translate_table: standard]	-	1.31397e+07	1.297e+07	1.3539e+07	4.60177e+06	3.6059e+06	5.63852e+06	2.86351	0.000147382	1.51779	Nonsignificant	None	1	Molecular Function:protein disulfide oxidoreductase activity (GO:0015035)	--	--	--	Predicted dithiol-disulfide isomerase, DsbA family	O	Posttranslational modification, protein turnover, chaperones ;	IPR001853 [DSBA-like thioredoxin domain]
Dhu000024019	locus=Chr5:89117268:89131969:+ [translate_table: standard]	-	3.82302e+07	3.68445e+07	3.8995e+07	2.66146e+07	2.70011e+07	2.63575e+07	1.42635	6.53627e-05	0.512324	Nonsignificant	None	1	Biological Process:metabolic process (GO:0008152)	aconitate hydratase	4.2.1.3	ko00020 Citrate cycle (TCA cycle) ko00630 Glyoxylate and dicarboxylate metabolism ko01100 Metabolic pathways ko01110 Biosynthesis of secondary metabolites ko01200 Carbon metabolism ko01210 2-Oxocarboxylic acid metabolism ko01230 Biosynthesis of amino acids	Aconitase A	C	Energy production and conversion ;	IPR001030 [Aconitase/3-isopropylmalate dehydratase large subunit, alpha/beta/alpha domain] ; IPR006249[Aconitase/Iron-responsive element-binding protein 2]
Dhu000006097	locus=Chr1:1095236:1103439:- [translate_table: standard]	-	1.02174e+07	1.07299e+07	9.95782e+06	489994	1.00677e+06	708918	14.0116	3.88974e-06	3.80855	Significant	up	1	Biological Process:carbohydrate metabolic process (GO:0005975)	6-phosphogluconolactonase	3.1.1.31	ko00030 Pentose phosphate pathway ko01100 Metabolic pathways ko01110 Biosynthesis of secondary metabolites ko01200 Carbon metabolism	6-phosphogluconolactonase/Glucosamine-6-phosphate isomerase/deaminase	G	Carbohydrate transport and metabolism ;	IPR006148 [Glucosamine/galactosamine-6-phosphate isomerase]
Dhu000013657	locus=Chr3:23981216:23982671:- [translate_table: standard]	-	1.77618e+07	1.72628e+07	1.99049e+07	4.11406e+06	4.26532e+06	3.43898e+06	4.64782	7.15258e-05	2.21655	Significant	up	4	Molecular Function:chitinase activity (GO:0004568),Biological Process:chitin catabolic process (GO:0006032),Molecular Function:chitin binding (GO:0008061),Biological Process:cell wall macromolecule catabolic process (GO:0016998)	chitinase	3.2.1.14	ko00520 Amino sugar and nucleotide sugar metabolism ko01100 Metabolic pathways	Chitodextrinase	G	Carbohydrate transport and metabolism ;	IPR000726 [Glycoside hydrolase, family 19, catalytic] ; IPR001002[Chitin-binding, type 1]
Dhu000025485	locus=Chr4:26905536:26920905:+ [translate_table: standard]	-	1.26734e+07	1.48297e+07	1.51329e+07	2.62881e+06	4.02755e+06	4.30826e+06	3.88851	0.000346762	1.95922	Nonsignificant	None	--	--	large subunit ribosomal protein L1	--	ko03010 Ribosome	Ribosomal protein L1	J	Translation, ribosomal structure and biogenesis ;	IPR028364 [Ribosomal protein L1/ribosomal biogenesis protein]
Dhu000026403	locus=Chr1:13114547:13152560:- [translate_table: standard]	-	5.60786e+06	4.6382e+06	4.57808e+06	4.23437e+06	4.89439e+06	5.34474e+06	1.02423	0.813534	0.034536	Nonsignificant	None	2	Molecular Function:serine-type carboxypeptidase activity (GO:0004185),Biological Process:proteolysis (GO:0006508)	serine carboxypeptidase-like clade IV	3.4.16.-	--	Carboxypeptidase C (cathepsin A)	E	Amino acid transport and metabolism ;	IPR001563 [Peptidase S10, serine carboxypeptidase]
Dhu000010852	locus=Chr19:698769:727080:+ [translate_table: standard]	-	3.77796e+06	3.59429e+06	5.06215e+06	1.18609e+07	1.148e+07	1.03868e+07	0.36867	0.000373831	-1.4396	Nonsignificant	None	2	Molecular Function:oxidoreductase activity (GO:0016491),Biological Process:oxidation-reduction process (GO:0055114)	--	--	ko00860 Porphyrin and chlorophyll metabolism ko01100 Metabolic pathways ko01110 Biosynthesis of secondary metabolites	Protoporphyrinogen oxidase	H	Coenzyme transport and metabolism ;	IPR002937 [Amine oxidase]
Dhu000024932	locus=Chr8:6801784:6807248:- [translate_table: standard]	-	1.11985e+08	1.0711e+08	1.06104e+08	1.15259e+08	1.14654e+08	1.11835e+08	0.951578	0.058409	-0.0716062	Nonsignificant	None	3	Molecular Function:FMN binding (GO:0010181),Molecular Function:oxidoreductase activity (GO:0016491),Biological Process:oxidation-reduction process (GO:0055114)	(S)-2-hydroxy-acid oxidase	1.1.3.15	ko00630 Glyoxylate and dicarboxylate metabolism ko01100 Metabolic pathways ko01110 Biosynthesis of secondary metabolites ko01200 Carbon metabolism ko04146 Peroxisome	FMN-dependent dehydrogenase, includes L-lactate dehydrogenase and type II isopentenyl diphosphate isomerase	CIR	Energy production and conversion ; Lipid transport and metabolism ; General function prediction only ;	IPR000262 [FMN-dependent dehydrogenase] ; IPR012133[Alpha-hydroxy acid dehydrogenase, FMN-dependent]
Dhu000015706	locus=Chr6:7926151:7942208:- [translate_table: standard]	-	4.88089e+06	4.66649e+06	5.72424e+06	3.04038e+06	2.81392e+06	3.29906e+06	1.66842	0.00440937	0.738479	Nonsignificant	None	--	--	2-carboxy-D-arabinitol-1-phosphatase	3.1.3.63	--	Broad specificity phosphatase PhoE	G	Carbohydrate transport and metabolism ;	IPR013078 [Histidine phosphatase superfamily, clade-1]
Dhu000016383	locus=Chr19:6668858:6690866:- [translate_table: standard]	-	8.42193e+06	7.85232e+06	8.64968e+06	8.86567e+06	1.25386e+07	1.09788e+07	0.769661	0.0847604	-0.377705	Nonsignificant	None	7	Molecular Function:nucleotide binding (GO:0000166),Molecular Function:aminoacyl-tRNA ligase activity (GO:0004812),Molecular Function:serine-tRNA ligase activity (GO:0004828),Molecular Function:ATP binding (GO:0005524),Cellular Component:cytoplasm (GO:0005737),Biological Process:tRNA aminoacylation for protein translation (GO:0006418),Biological Process:seryl-tRNA aminoacylation (GO:0006434)	seryl-tRNA synthetase	6.1.1.11	ko00970 Aminoacyl-tRNA biosynthesis	Seryl-tRNA synthetase	J	Translation, ribosomal structure and biogenesis ;	IPR002314 [Aminoacyl-tRNA synthetase, class II (G/ P/ S/T)] ; IPR002317[Serine-tRNA ligase, type1] ; IPR006195[Aminoacyl-tRNA synthetase, class II] ; IPR015866[Serine-tRNA synthetase, type1, N-terminal]
Dhu000001468	locus=Chr8:2343772:2348493:- [translate_table: standard]	-	6.1249e+07	6.25174e+07	6.41021e+07	4.41283e+06	5.18781e+06	5.33064e+06	12.5822	3.15352e-07	3.65331	Significant	up	1	Molecular Function:ribose-5-phosphate isomerase activity (GO:0004751)	ribose 5-phosphate isomerase A	5.3.1.6	ko00030 Pentose phosphate pathway ko00710 Carbon fixation in photosynthetic organisms ko01100 Metabolic pathways ko01110 Biosynthesis of secondary metabolites ko01200 Carbon metabolism ko01230 Biosynthesis of amino acids	Ribose 5-phosphate isomerase	G	Carbohydrate transport and metabolism ;	IPR004788 [Ribose 5-phosphate isomerase, type A]
Dhu000005042	locus=Chr17:40260558:40298741:- [translate_table: standard]	-	8.14871e+06	7.86602e+06	7.26723e+06	5.02323e+06	4.54929e+06	4.57781e+06	1.64533	0.000543608	0.718376	Nonsignificant	None	4	Molecular Function:threonine-type endopeptidase activity (GO:0004298),Cellular Component:proteasome core complex (GO:0005839),Biological Process:proteasome-mediated ubiquitin-dependent protein catabolic process (GO:0043161),Biological Process:proteolysis involved in cellular protein catabolic process (GO:0051603)	20S proteasome subunit beta 3	3.4.25.1	ko03050 Proteasome	20S proteasome, alpha and beta subunits	O	Posttranslational modification, protein turnover, chaperones ;	IPR001353 [Proteasome, subunit alpha/beta] ; IPR023333[Proteasome B-type subunit] ; IPR033811[Proteasome beta 3 subunit]
Dhu000026810	locus=Chr3:22893739:22915868:+ [translate_table: standard]	-	1.19968e+07	1.20474e+07	1.32316e+07	1.47467e+07	1.7445e+07	1.41518e+07	0.804339	0.0502606	-0.314125	Nonsignificant	None	1	Molecular Function:protein binding (GO:0005515)	26S proteasome regulatory subunit N6	--	ko03050 Proteasome	--	--	--	IPR000717 [Proteasome component (PCI) domain]
Dhu000024717	locus=Chr6:87635748:87638157:+ [translate_table: standard]	-	8.67583e+06	8.32441e+06	9.62499e+06	7.67152e+06	8.3927e+06	7.20726e+06	1.14411	0.097747	0.194231	Nonsignificant	None	1	Molecular Function:oxidoreductase activity (GO:0016491)	--	--	--	Predicted dehydrogenase	R	General function prediction only ;	IPR000683 [Oxidoreductase, N-terminal]
Dhu000005132	locus=Chr16:52327213:52347487:- [translate_table: standard]	-	9.91895e+06	8.80733e+06	8.43505e+06	5.67132e+06	4.90155e+06	6.32075e+06	1.60779	0.00483335	0.685075	Nonsignificant	None	2	Molecular Function:GTPase activity (GO:0003924),Molecular Function:GTP binding (GO:0005525)	dynamin GTPase	3.6.5.5	ko04144 Endocytosis	--	--	--	IPR000375 [Dynamin central domain] ; IPR001401[Dynamin, GTPase domain] ; IPR022812[Dynamin superfamily] ; IPR030381[Dynamin-type guanine nucleotide-binding (G) domain]
Dhu000019960	locus=utig000019960:51:22471:+ [translate_table: standard]	-	1.28281e+07	1.28379e+07	1.34838e+07	2.76404e+06	4.01935e+06	2.95324e+06	4.02087	2.55511e-05	2.00751	Significant	up	5	Molecular Function:calcium ion binding (GO:0005509),Cellular Component:photosystem II (GO:0009523),Cellular Component:photosystem II oxygen evolving complex (GO:0009654),Biological Process:photosynthesis (GO:0015979),Cellular Component:extrinsic component of membrane (GO:0019898)	--	--	--	--	--	--	IPR002683 [PsbP family]
Dhu000001083	locus=Chr4:22820990:22823225:+ [translate_table: standard]	-	9.03727e+06	1.15023e+07	1.10684e+07	8.77101e+06	9.27419e+06	8.60503e+06	1.18603	0.10334	0.246141	Nonsignificant	None	1	Molecular Function:thiamine pyrophosphate binding (GO:0030976)	pyruvate decarboxylase	4.1.1.1	ko00010 Glycolysis / Gluconeogenesis ko01100 Metabolic pathways ko01110 Biosynthesis of secondary metabolites	TPP-dependent 2-oxoacid decarboxylase, includes indolepyruvate decarboxylase	GHR	Carbohydrate transport and metabolism ; Coenzyme transport and metabolism ; General function prediction only ;	IPR012001 [Thiamine pyrophosphate enzyme, N-terminal TPP-binding domain]
Dhu000013758	locus=Chr8:27201997:27204237:+ [translate_table: standard]	-	6.72695e+06	7.02972e+06	7.04537e+06	1.62022e+07	1.41293e+07	2.52477e+06	0.633122	0.444782	-0.659444	Nonsignificant	None	1	Molecular Function:nucleic acid binding (GO:0003676)	THO complex subunit 4	--	ko03013 RNA transport ko03015 mRNA surveillance pathway ko03040 Spliceosome	RNA recognition motif (RRM) domain	J	Translation, ribosomal structure and biogenesis ;	IPR000504 [RNA recognition motif domain]
Dhu000016588	locus=Chr6:78307729:78316482:- [translate_table: standard]	-	4.7225e+06	4.73374e+06	4.8437e+06	5.49982e+06	5.35983e+06	6.80463e+06	0.80954	0.134053	-0.304826	Nonsignificant	None	1	Molecular Function:protein binding (GO:0005515)	translation initiation factor 3 subunit A	--	ko03013 RNA transport	--	--	--	IPR000717 [Proteasome component (PCI) domain]
Dhu000000877	locus=Chr16:81519566:81549941:- [translate_table: standard]	-	1.04064e+06	2.07133e+06	2.62967e+06	865513	1.14159e+06	751285	2.08152	0.106825	1.05764	Nonsignificant	None	--	--	--	--	ko00450 Selenocompound metabolism ko01100 Metabolic pathways	Selenocysteine lyase/Cysteine desulfurase	E	Amino acid transport and metabolism ;	IPR000192 [Aminotransferase class V domain]
Dhu000002027	locus=Chr3:26699697:26734470:- [translate_table: standard]	-	1.18198e+07	1.19889e+07	1.16925e+07	6.96597e+06	7.77045e+06	7.91511e+06	1.56728	0.000153993	0.64826	Nonsignificant	None	4	Molecular Function:methylmalonate-semialdehyde dehydrogenase (acylating) activity (GO:0004491),Biological Process:metabolic process (GO:0008152),Molecular Function:oxidoreductase activity (GO:0016491),Biological Process:oxidation-reduction process (GO:0055114)	--	--	ko00280 Valine, leucine and isoleucine degradation ko00410 beta-Alanine metabolism ko00562 Inositol phosphate metabolism ko00640 Propanoate metabolism ko01100 Metabolic pathways ko01200 Carbon metabolism	Acyl-CoA reductase or other NAD-dependent aldehyde dehydrogenase	C	Energy production and conversion ;	IPR010061 [Methylmalonate-semialdehyde dehydrogenase] ; IPR015590[Aldehyde dehydrogenase domain]
Dhu000016813	locus=Chr19:984380:1045241:+ [translate_table: standard]	-	2.11883e+07	2.00744e+07	1.8848e+07	348201	4.4521e+06	4.81599e+06	6.25092	0.000443982	2.64407	Significant	up	3	Biological Process:intracellular protein transport (GO:0006886),Biological Process:response to stress (GO:0006950),Molecular Function:Ran GTPase binding (GO:0008536)	--	--	--	Nucleotide-binding universal stress protein, UspA family	T	Signal transduction mechanisms ;	IPR001494 [Importin-beta, N-terminal domain] ; IPR006015[Universal stress protein A] ; IPR006016[UspA]
Dhu000028115	locus=Chr16:7065770:7091688:- [translate_table: standard]	-	1.0187e+07	1.13822e+07	1.06825e+07	8.17552e+06	5.98171e+06	7.17264e+06	1.51204	0.0072939	0.596497	Nonsignificant	None	2	Molecular Function:catalytic activity (GO:0003824),Molecular Function:coenzyme binding (GO:0050662)	NADH dehydrogenase (ubiquinone) 1 alpha subcomplex subunit 9	--	ko00190 Oxidative phosphorylation ko01100 Metabolic pathways	Uncharacterized conserved protein YbjT, contains NAD(P)-binding and DUF2867 domains	R	General function prediction only ;	IPR001509 [NAD-dependent epimerase/dehydratase]
Dhu000004046	locus=Chr13:11570265:11604669:+ [translate_table: standard]	-	1.09284e+07	1.20364e+07	1.22792e+07	2.72482e+07	2.68613e+07	2.75256e+07	0.431727	4.59839e-06	-1.21181	Nonsignificant	None	--	--	--	--	--	Zn-dependent protease (includes SpoIVFB)	O	Posttranslational modification, protein turnover, chaperones ;	--
Dhu000003667	locus=Chr17:96257948:96268217:- [translate_table: standard]	-	1.63379e+07	1.59792e+07	1.61469e+07	5.485e+06	5.03701e+06	3.99856e+06	3.33761	1.51562e-05	1.73882	Nonsignificant	None	2	Cellular Component:nucleus (GO:0005634),Biological Process:nucleosome assembly (GO:0006334)	nucleosome assembly protein 1-like 1	--	--	--	--	--	IPR002164 [Nucleosome assembly protein (NAP)]
Dhu000025969	locus=Chr13:21231558:21234381:- [translate_table: standard]	-	3.4025e+06	3.29122e+06	3.35044e+06	3.80772e+06	3.23161e+06	3.17459e+06	0.98338	0.807102	-0.0241787	Nonsignificant	None	4	Molecular Function:protein kinase activity (GO:0004672),Molecular Function:protein binding (GO:0005515),Molecular Function:ATP binding (GO:0005524),Biological Process:protein phosphorylation (GO:0006468)	--	--	--	Leucine-rich repeat (LRR) protein	K	Transcription ;	IPR000719 [Protein kinase domain] ; IPR001611[Leucine-rich repeat] ; IPR013210[Leucine-rich repeat-containing N-terminal, plant-type]
Dhu000019752	locus=Chr6:16285039:16316676:+ [translate_table: standard]	-	4.70753e+06	4.73224e+06	4.89442e+06	1.14424e+06	2.69415e+06	2.27993e+06	2.34283	0.0258868	1.22825	Nonsignificant	None	--	--	--	--	--	Uncharacterized conserved protein YbjT, contains NAD(P)-binding and DUF2867 domains	R	General function prediction only ;	IPR016040 [NAD(P)-binding domain]
Dhu000023722	locus=Scaffold1198:22630:46375:- [translate_table: standard]	-	8.55984e+06	8.53308e+06	9.15134e+06	8.29634e+06	7.84722e+06	8.20578e+06	1.07782	0.0607409	0.108119	Nonsignificant	None	--	--	--	--	--	--	--	--	IPR021883 [Protein of unknown function DUF3493]
Dhu000014995	locus=Chr12:7351620:7352588:- [translate_table: standard]	-	1.64287e+07	1.62467e+07	1.5952e+07	1.57413e+07	1.42489e+07	1.59374e+07	1.05879	0.177714	0.0824113	Nonsignificant	None	2	Biological Process:metabolic process (GO:0008152),Molecular Function:hydrolase activity (GO:0016787)	tuliposide A-converting enzyme	4.2.99.22	--	Acetyl esterase/lipase	I	Lipid transport and metabolism ;	IPR013094 [Alpha/beta hydrolase fold-3]
Dhu000027784	locus=Chr13:19174037:19184988:- [translate_table: standard]	-	3.67854e+06	3.65622e+06	3.39539e+06	9.82902e+06	9.69238e+06	9.19252e+06	0.373691	9.61665e-06	-1.42008	Nonsignificant	None	3	Molecular Function:isocitrate dehydrogenase (NADP+) activity (GO:0004450),Biological Process:isocitrate metabolic process (GO:0006102),Biological Process:oxidation-reduction process (GO:0055114)	isocitrate dehydrogenase	1.1.1.42	ko00020 Citrate cycle (TCA cycle) ko00480 Glutathione metabolism ko01100 Metabolic pathways ko01110 Biosynthesis of secondary metabolites ko01200 Carbon metabolism ko01210 2-Oxocarboxylic acid metabolism ko01230 Biosynthesis of amino acids ko04146 Peroxisome	Isocitrate dehydrogenase	C	Energy production and conversion ;	IPR004790 [Isocitrate dehydrogenase NADP-dependent] ; IPR024084[Isopropylmalate dehydrogenase-like domain]
Dhu000014803	locus=Chr19:101061901:101062402:- [translate_table: standard]	-	6.10425e+07	5.76997e+07	5.49703e+07	1.80147e+07	1.68179e+07	1.56413e+07	3.44163	2.62212e-05	1.78309	Nonsignificant	None	5	Molecular Function:nucleoside diphosphate kinase activity (GO:0004550),Biological Process:nucleoside diphosphate phosphorylation (GO:0006165),Biological Process:GTP biosynthetic process (GO:0006183),Biological Process:UTP biosynthetic process (GO:0006228),Biological Process:CTP biosynthetic process (GO:0006241)	nucleoside-diphosphate kinase	2.7.4.6	ko00230 Purine metabolism ko00240 Pyrimidine metabolism ko01100 Metabolic pathways ko01110 Biosynthesis of secondary metabolites ko04016 MAPK signaling pathway - plant	Nucleoside diphosphate kinase	F	Nucleotide transport and metabolism ;	IPR001564 [Nucleoside diphosphate kinase]
Dhu000012988	locus=Chr10:82494741:82501585:- [translate_table: standard]	-	3.2489e+07	3.28353e+07	2.99421e+07	3.04219e+07	2.70325e+07	3.1133e+07	1.07539	0.226626	0.104865	Nonsignificant	None	1	Molecular Function:RNA binding (GO:0003723)	small subunit ribosomal protein S3e	--	ko03010 Ribosome	Ribosomal protein S3	J	Translation, ribosomal structure and biogenesis ;	IPR004044 [K Homology domain, type 2]
Dhu000005304	locus=Chr16:79840963:79861974:- [translate_table: standard]	-	2.25469e+07	2.26219e+07	2.30411e+07	1.11397e+07	1.21439e+07	1.15058e+07	1.96065	4.66331e-06	0.971332	Nonsignificant	None	4	Molecular Function:structural constituent of ribosome (GO:0003735),Cellular Component:intracellular (GO:0005622),Cellular Component:ribosome (GO:0005840),Biological Process:translation (GO:0006412)	large subunit ribosomal protein L6e	--	ko03010 Ribosome	--	--	--	IPR000915 [60S ribosomal protein L6E] ; IPR005568[Ribosomal protein L6, N-terminal]
Dhu000014793	locus=Chr8:54201360:54203663:- [translate_table: standard]	-	1.4317e+06	1.82355e+06	1.97328e+06	2.14367e+06	2.00291e+06	473476	1.1317	0.734937	0.178494	Nonsignificant	None	1	Molecular Function:protein binding (GO:0005515)	--	--	--	Tetratricopeptide (TPR) repeat	R	General function prediction only ;	IPR000270 [PB1 domain] ; IPR013026[Tetratricopeptide repeat-containing domain] ; IPR019734[Tetratricopeptide repeat]
Dhu000015812	locus=Chr5:8520164:8524447:+ [translate_table: standard]	-	2.37161e+07	2.1034e+07	2.08982e+07	9.19499e+06	7.77184e+06	7.19617e+06	2.71689	0.000224756	1.44196	Nonsignificant	None	4	Molecular Function:structural constituent of ribosome (GO:0003735),Cellular Component:intracellular (GO:0005622),Cellular Component:ribosome (GO:0005840),Biological Process:translation (GO:0006412)	large subunit ribosomal protein L8e	--	ko03010 Ribosome	Ribosomal protein L2	J	Translation, ribosomal structure and biogenesis ;	IPR002171 [Ribosomal protein L2] ; IPR022666[Ribosomal Proteins L2, RNA binding domain] ; IPR022669[Ribosomal protein L2, C-terminal]
Dhu000020175	locus=Chr18:72758972:72761502:+ [translate_table: standard]	-	3.41489e+06	3.00662e+06	3.4251e+06	9.00832e+06	7.8722e+06	9.58829e+06	0.372008	0.000447609	-1.42659	Nonsignificant	None	5	Molecular Function:GTPase activity (GO:0003924),Molecular Function:structural constituent of cytoskeleton (GO:0005200),Molecular Function:GTP binding (GO:0005525),Cellular Component:microtubule (GO:0005874),Biological Process:microtubule-based process (GO:0007017)	tubulin beta	--	ko04145 Phagosome	--	--	--	IPR000217 [Tubulin] ; IPR002453[Beta tubulin] ; IPR003008[Tubulin/FtsZ, GTPase domain]
Dhu000013934	locus=Chr6:4704066:4749257:- [translate_table: standard]	-	2.67726e+07	2.71188e+07	2.73081e+07	1.04758e+07	1.01721e+07	1.23198e+07	2.463	2.00045e-05	1.30042	Nonsignificant	None	5	Molecular Function:antioxidant activity (GO:0016209),Molecular Function:oxidoreductase activity (GO:0016491),Biological Process:cell redox homeostasis (GO:0045454),Molecular Function:peroxiredoxin activity (GO:0051920),Biological Process:oxidation-reduction process (GO:0055114)	peroxiredoxin (alkyl hydroperoxide reductase subunit C)	1.11.1.15		Alkyl hydroperoxide reductase subunit AhpC (peroxiredoxin)	V	Defense mechanisms ;	IPR000866 [Alkyl hydroperoxide reductase subunit C/ Thiol specific antioxidant] ; IPR013766[Thioredoxin domain] ; IPR019479[Peroxiredoxin, C-terminal]
Dhu000007960	locus=Chr3:3270354:3322049:+ [translate_table: standard]	-	5.70813e+06	6.15849e+06	5.74306e+06	2.96805e+06	2.15677e+06	2.58487e+06	2.28409	0.000277877	1.19162	Nonsignificant	None	6	Molecular Function:nucleotide binding (GO:0000166),Molecular Function:aminoacyl-tRNA ligase activity (GO:0004812),Molecular Function:ATP binding (GO:0005524),Cellular Component:cytoplasm (GO:0005737),Biological Process:tRNA aminoacylation for protein translation (GO:0006418),Biological Process:tRNA aminoacylation (GO:0043039)	glutamyl-tRNA synthetase	6.1.1.17	ko00860 Porphyrin and chlorophyll metabolism ko00970 Aminoacyl-tRNA biosynthesis ko01100 Metabolic pathways ko01110 Biosynthesis of secondary metabolites	Glutamyl- or glutaminyl-tRNA synthetase	J	Translation, ribosomal structure and biogenesis ;	IPR000924 [Glutamyl/glutaminyl-tRNA synthetase] ; IPR001005[SANT/Myb domain] ; IPR017930[Myb domain] ; IPR020058[Glutamyl/glutaminyl-tRNA synthetase, class Ib, catalytic domain] ; IPR020059[Glutamyl/glutaminyl-tRNA synthetase, class Ib, anti-codon binding domain]
Dhu000026462	locus=Chr16:67608298:67611064:+ [translate_table: standard]	-	3.20743e+07	3.27327e+07	3.43505e+07	1.52499e+07	1.94786e+07	1.78445e+07	1.88609	0.000380744	0.915399	Nonsignificant	None	6	Molecular Function:GTPase activity (GO:0003924),Molecular Function:GTP binding (GO:0005525),Biological Process:intracellular protein transport (GO:0006886),Biological Process:nucleocytoplasmic transport (GO:0006913),Biological Process:signal transduction (GO:0007165),Biological Process:small GTPase mediated signal transduction (GO:0007264)	GTP-binding nuclear protein Ran	--	ko03008 Ribosome biogenesis in eukaryotes ko03013 RNA transport	GTPase SAR1 family domain	R	General function prediction only ;	IPR001806 [Small GTPase superfamily] ; IPR002041[Ran GTPase]
Dhu000002877	locus=Chr10:4527754:4556510:- [translate_table: standard]	-	7.98244e+06	8.91838e+06	8.49323e+06	2.2899e+07	2.26587e+07	2.00351e+07	0.387147	0.000150504	-1.36905	Nonsignificant	None	2	Molecular Function:GTPase activity (GO:0003924),Molecular Function:GTP binding (GO:0005525)	translation initiation factor 2 subunit 3	--	ko03013 RNA transport	Translation initiation factor 2, gamma subunit (eIF-2gamma; GTPase)	J	Translation, ribosomal structure and biogenesis ;	IPR000795 [Transcription factor, GTP-binding domain] ; IPR004161[Translation elongation factor EFTu-like, domain 2] ; IPR004314[Neprosin] ; IPR015256[Translation initiation factor 2, gamma subunit, C-terminal] ; IPR025521[Neprosin activation peptide]
Dhu000029088	locus=Chr6:67771360:67772337:+ [translate_table: standard]	-	4.31288e+08	3.9389e+08	4.11143e+08	1.51615e+08	1.58502e+08	1.56912e+08	2.6472	2.01072e-05	1.40447	Nonsignificant	None	2	Cellular Component:photosystem I (GO:0009522),Biological Process:photosynthesis (GO:0015979)	photosystem I subunit PsaN	--	ko00195 Photosynthesis ko01100 Metabolic pathways	--	--	--	IPR008796 [Photosystem I reaction centre subunit N, chloroplastic]
Dhu000026480	locus=Chr7:37513965:37523613:+ [translate_table: standard]	-	1.44799e+07	1.45403e+07	1.56813e+07	0	0	0	Inf	0	Inf	Significant	up	2	Molecular Function:peptide-methionine (S)-S-oxide reductase activity (GO:0008113),Biological Process:oxidation-reduction process (GO:0055114)	peptide-methionine (S)-S-oxide reductase	1.8.4.11	--	Peptide methionine sulfoxide reductase MsrA	O	Posttranslational modification, protein turnover, chaperones ;	IPR002569 [Peptide methionine sulphoxide reductase MsrA]
Dhu000027279	locus=Chr5:96980116:97027378:- [translate_table: standard]	-	1.09715e+07	1.15729e+07	1.18946e+07	7.64997e+06	8.16901e+06	7.69646e+06	1.46453	0.00032909	0.550437	Nonsignificant	None	5	Molecular Function:ATP:ADP antiporter activity (GO:0005471),Molecular Function:protein binding (GO:0005515),Molecular Function:ATP binding (GO:0005524),Biological Process:transport (GO:0006810),Cellular Component:integral component of membrane (GO:0016021)	ATP:ADP antiporter, AAA family	--	--	ATP/ADP translocase	C	Energy production and conversion ;	IPR001611 [Leucine-rich repeat] ; IPR003591[Leucine-rich repeat, typical subtype] ; IPR004667[ADP/ATP carrier protein] ; IPR013210[Leucine-rich repeat-containing N-terminal, plant-type]
Dhu000015455	locus=Chr17:101091911:101109194:- [translate_table: standard]	-	597675	601869	654944	0	0	0	Inf	0	Inf	Significant	up	7	Molecular Function:catalytic activity (GO:0003824),Molecular Function:3-hydroxyacyl-CoA dehydrogenase activity (GO:0003857),Cellular Component:peroxisome (GO:0005777),Biological Process:fatty acid metabolic process (GO:0006631),Biological Process:fatty acid beta-oxidation (GO:0006635),Molecular Function:oxidoreductase activity (GO:0016491),Biological Process:oxidation-reduction process (GO:005511…	--	--	ko00071 Fatty acid degradation ko00592 alpha-Linolenic acid metabolism ko01100 Metabolic pathways ko01110 Biosynthesis of secondary metabolites ko01212 Fatty acid metabolism	3-hydroxyacyl-CoA dehydrogenase	I	Lipid transport and metabolism ;	IPR006108 [3-hydroxyacyl-CoA dehydrogenase, C-terminal] ; IPR006176[3-hydroxyacyl-CoA dehydrogenase, NAD binding] ; IPR033346[Peroxisomal fatty acid beta-oxidation multifunctional protein AIM1]
Dhu000021378	locus=Chr12:14279812:14302750:+ [translate_table: standard]	-	5.15069e+06	5.37616e+06	5.11342e+06	2.94792e+06	3.09358e+06	3.97544e+06	1.56138	0.00481088	0.642823	Nonsignificant	None	2	Biological Process:sucrose metabolic process (GO:0005985),Molecular Function:sucrose synthase activity (GO:0016157)	sucrose-phosphate synthase	2.4.1.14	ko00500 Starch and sucrose metabolism ko01100 Metabolic pathways	Hydroxymethylpyrimidine pyrophosphatase and other HAD family phosphatases	HR	Coenzyme transport and metabolism ; General function prediction only ;	IPR000368 [Sucrose synthase] ; IPR001296[Glycosyl transferase, family 1] ; IPR006380[Sucrose-phosphatase, N-terminal]
Dhu000023883	locus=Chr16:56776548:56790890:- [translate_table: standard]	-	3.01714e+07	3.07809e+07	3.18922e+07	2.37944e+07	1.53782e+07	2.48316e+07	1.4506	0.0339512	0.536651	Nonsignificant	None	--	--	large subunit ribosomal protein L7e	--	ko03010 Ribosome	Ribosomal protein L30/L7E	J	Translation, ribosomal structure and biogenesis ;	IPR012988 [Ribosomal protein L30, N-terminal] ; IPR016082[Ribosomal protein L30, ferredoxin-like fold domain]
Dhu000006254	locus=Chr17:23230300:23277464:+ [translate_table: standard]	-	2.26515e+07	2.16535e+07	2.1076e+07	1.76432e+07	1.37786e+07	1.90401e+07	1.29565	0.0386545	0.373675	Nonsignificant	None	5	Molecular Function:ubiquitin-protein transferase activity (GO:0004842),Molecular Function:protein binding (GO:0005515),Molecular Function:GTP binding (GO:0005525),Biological Process:small GTPase mediated signal transduction (GO:0007264),Biological Process:protein ubiquitination (GO:0016567)	--	--	--	GTPase SAR1 family domain	R	General function prediction only ;	IPR000225 [Armadillo] ; IPR001806[Small GTPase superfamily] ; IPR003613[U box domain]
Dhu000006686	locus=Chr1:16953698:16968858:- [translate_table: standard]	-	6.9931e+06	7.83591e+06	7.39762e+06	5.22025e+06	6.09115e+06	5.92043e+06	1.28986	0.00992693	0.367213	Nonsignificant	None	4	Molecular Function:calcium ion binding (GO:0005509),Cellular Component:endoplasmic reticulum (GO:0005783),Biological Process:protein folding (GO:0006457),Molecular Function:unfolded protein binding (GO:0051082)	calreticulin	--	ko04141 Protein processing in endoplasmic reticulum ko04145 Phagosome	--	--	--	IPR001580 [Calreticulin/calnexin]
Dhu000027107	locus=Chr16:76698505:76701556:+ [translate_table: standard]	-	6.90046e+06	7.78321e+06	6.99191e+06	9.34196e+06	5.2707e+06	4.94521e+06	1.10828	0.650089	0.148321	Nonsignificant	None	--	--	--	--	--	DNA modification methylase	L	Replication, recombination and repair ;	IPR013989 [Development/cell death domain]
Dhu000004828	locus=Chr18:73536489:73545970:- [translate_table: standard]	-	914388	858791	961889	0	0	0	Inf	0	Inf	Significant	up	--	--	--	--	--	--	--	--	--
Dhu000003709	locus=Chr18:7694974:7697495:+ [translate_table: standard]	-	6.31464e+06	7.32336e+06	7.33063e+06	764652	0	706926	9.49939	0.00073539	3.24783	Significant	up	--	--	--	--	--	--	--	--	--
Dhu000014792	locus=Chr19:44757569:44767592:- [translate_table: standard]	-	1.35404e+07	1.46791e+07	1.41684e+07	765807	1.03354e+06	1.42237e+06	13.1569	4.30375e-06	3.71775	Significant	up	3	Molecular Function:nucleic acid binding (GO:0003676),Molecular Function:RNA binding (GO:0003723),Molecular Function:metal ion binding (GO:0046872)	--	--	--	--	--	--	IPR000571 [Zinc finger, CCCH-type] ; IPR004087[K Homology domain] ; IPR004088[K Homology domain, type 1]
Dhu000019881	locus=Chr11:42660214:42661548:- [translate_table: standard]	-	1.57354e+07	1.48975e+07	1.54241e+07	3.85384e+07	3.88497e+07	3.98237e+07	0.392937	8.31382e-07	-1.34763	Nonsignificant	None	1	Molecular Function:nucleic acid binding (GO:0003676)	heterogeneous nuclear ribonucleoprotein A1/A3	--	ko03040 Spliceosome	RNA recognition motif (RRM) domain	J	Translation, ribosomal structure and biogenesis ;	IPR000504 [RNA recognition motif domain]
Dhu000028861	locus=Chr18:24483100:24517350:- [translate_table: standard]	-	7.40547e+06	7.90651e+06	7.71073e+06	0	0	0	Inf	0	Inf	Significant	up	--	--	--	--	--	--	--	--	IPR006636 [Heat shock chaperonin-binding]
Dhu000004848	locus=Chr10:80945973:80962538:- [translate_table: standard]	-	1.94226e+07	1.98378e+07	1.9917e+07	754783	1.08491e+06	1.5414e+06	17.5025	2.85502e-07	4.12949	Significant	up	--	--	--	--	--	--	--	--	IPR005516 [Remorin, C-terminal] ; IPR005518[Remorin, N-terminal]
Dhu000008408	locus=Chr11:50908848:50937717:+ [translate_table: standard]	-	4.98888e+06	4.80873e+06	4.57595e+06	4.84806e+06	4.11022e+06	4.28489e+06	1.08536	0.210171	0.118169	Nonsignificant	None	3	Molecular Function:protein kinase activity (GO:0004672),Molecular Function:ATP binding (GO:0005524),Biological Process:protein phosphorylation (GO:0006468)	--	--	--	Cell division protein DamX, binds to the septal ring, contains C-terminal SPOR domain	D	Cell cycle control, cell division, chromosome partitioning ;	IPR000719 [Protein kinase domain]
Dhu000009642	locus=Chr10:83700966:83707053:- [translate_table: standard]	-	1.53586e+07	1.54528e+07	1.55304e+07	913123	831113	699649	18.9623	5.2444e-09	4.24507	Significant	up	--	--	3-hydroxyacyl-[acyl-carrier-protein] dehydratase	4.2.1.59	ko00061 Fatty acid biosynthesis ko00780 Biotin metabolism ko01100 Metabolic pathways ko01212 Fatty acid metabolism	3-hydroxymyristoyl/3-hydroxydecanoyl-(acyl carrier protein) dehydratase	I	Lipid transport and metabolism ;	IPR013114 [Beta-hydroxydecanoyl thiol ester dehydrase, FabA/FabZ]
Dhu000012815	locus=Chr13:11139105:11139709:+ [translate_table: standard]	-	1.61457e+07	1.70728e+07	1.64625e+07	2.64463e+06	0	1.44019e+06	8.10825	0.00013269	3.01939	Significant	up	1	Molecular Function:nucleic acid binding (GO:0003676)	--	--	--	RNA recognition motif (RRM) domain	J	Translation, ribosomal structure and biogenesis ;	IPR000504 [RNA recognition motif domain]
Dhu000027924	locus=Chr12:7244728:7245228:- [translate_table: standard]	-	7.01975e+07	7.31332e+07	7.43756e+07	1.85362e+07	2.04445e+07	1.88483e+07	3.76465	2.62762e-06	1.91252	Nonsignificant	None	3	Molecular Function:structural constituent of ribosome (GO:0003735),Cellular Component:ribosome (GO:0005840),Biological Process:translation (GO:0006412)	large subunit ribosomal protein L12e	--	ko03010 Ribosome	Ribosomal protein L11	J	Translation, ribosomal structure and biogenesis ;	IPR000911 [Ribosomal protein L11/L12] ; IPR020783[Ribosomal protein L11, C-terminal] ; IPR020784[Ribosomal protein L11, N-terminal]
Dhu000002807	locus=Chr3:17076786:17081195:- [translate_table: standard]	-	3.60469e+06	3.90106e+06	3.78599e+06	1.39426e+06	1.04061e+06	1.02265e+06	3.26584	6.15629e-05	1.70746	Nonsignificant	None	2	Molecular Function:ATP binding (GO:0005524),Molecular Function:zinc ion binding (GO:0008270)	--	--	--	Regulator of PEP synthase PpsR, kinase-PPPase family (combines ADP:protein kinase and phosphorylase activities)	T	Signal transduction mechanisms ;	IPR002885 [Pentatricopeptide repeat] ; IPR005177[Bifunctional kinase-pyrophosphorylase] ; IPR032867[DYW domain]
Dhu000000574	locus=Chr19:97373970:97374818:+ [translate_table: standard]	-	5.20567e+07	5.16719e+07	5.49161e+07	1.11044e+07	1.18214e+07	1.25107e+07	4.47687	3.08327e-06	2.16249	Significant	up	--	--	--	--	--	--	--	--	--
Dhu000002785	locus=Chr12:65173111:65177720:+ [translate_table: standard]	-	3.01536e+07	3.35543e+07	3.37097e+07	1.37549e+07	1.40177e+07	1.21095e+07	2.44264	0.000124732	1.28844	Nonsignificant	None	--	--	large subunit ribosomal protein L10Ae	--	ko03010 Ribosome	Ribosomal protein L1	J	Translation, ribosomal structure and biogenesis ;	IPR028364 [Ribosomal protein L1/ribosomal biogenesis protein]
Dhu000000805	locus=Chr17:12293599:12303746:- [translate_table: standard]	-	2.4613e+07	2.43767e+07	2.35382e+07	4.15676e+07	4.36927e+07	4.14166e+07	0.572542	2.33026e-05	-0.804545	Nonsignificant	None	--	--	--	--	--	--	--	--	--
Dhu000001793	locus=Chr12:4714623:4715270:+ [translate_table: standard]	-	2.73892e+08	2.84705e+08	2.76677e+08	1.17394e+08	1.10791e+08	1.15185e+08	2.43258	1.68505e-06	1.28248	Nonsignificant	None	2	Cellular Component:nucleosome (GO:0000786),Molecular Function:DNA binding (GO:0003677)	histone H2B	--		--	--	--	IPR000558 [Histone H2B] ; IPR007125[Histone H2A/H2B/H3]
Dhu000013203	locus=Scaffold1:5165166:5215483:+ [translate_table: standard]	-	7.88883e+06	1.08561e+07	7.24847e+06	1.13128e+07	9.94873e+06	1.26427e+07	0.766673	0.123797	-0.383318	Nonsignificant	None	1	Molecular Function:GTP binding (GO:0005525)	obg-like ATPase 1	--	--	Ribosome-binding ATPase YchF, GTP1/OBG family	J	Translation, ribosomal structure and biogenesis ;	IPR006073 [GTP binding domain] ; IPR031167[OBG-type guanine nucleotide-binding (G) domain]
Dhu000016113	locus=Chr8:8479929:8480636:+ [translate_table: standard]	-	4.17419e+08	4.0619e+08	4.10952e+08	2.25436e+08	2.18577e+08	2.3121e+08	1.82838	2.82847e-06	0.870563	Nonsignificant	None	3	Cellular Component:photosystem I (GO:0009522),Cellular Component:photosystem I reaction center (GO:0009538),Biological Process:photosynthesis (GO:0015979)	photosystem I subunit III	--	ko00195 Photosynthesis ko01100 Metabolic pathways	--	--	--	IPR003666 [Photosystem I PsaF, reaction centre subunit III]
Dhu000024386	locus=Chr19:71761317:71768390:- [translate_table: standard]	-	2.6496e+06	3.12547e+06	2.77398e+06	7.88936e+06	9.21779e+06	9.02903e+06	0.327097	0.000181377	-1.61221	Nonsignificant	None	--	--	large subunit ribosomal protein L10Ae	--	ko03010 Ribosome	Ribosomal protein L1	J	Translation, ribosomal structure and biogenesis ;	IPR028364 [Ribosomal protein L1/ribosomal biogenesis protein]
Dhu000015102	locus=Chr10:8549863:8554596:+ [translate_table: standard]	-	7.69891e+06	7.87743e+06	8.75026e+06	7.522e+06	2.24664e+06	3.39853e+06	1.84752	0.0851122	0.885589	Nonsignificant	None	2	Molecular Function:shikimate 3-dehydrogenase (NADP+) activity (GO:0004764),Biological Process:oxidation-reduction process (GO:0055114)	--	--	ko00400 Phenylalanine, tyrosine and tryptophan biosynthesis ko01100 Metabolic pathways ko01110 Biosynthesis of secondary metabolites ko01230 Biosynthesis of amino acids	Shikimate 5-dehydrogenase	E	Amino acid transport and metabolism ;	IPR006151 [Quinate/shikimate 5-dehydrogenase/glutamyl-tRNA reductase] ; IPR013708[Shikimate dehydrogenase substrate binding, N-terminal]
Dhu000011351	locus=Chr12:61655136:61657447:+ [translate_table: standard]	-	5.17346e+08	5.05217e+08	5.35444e+08	2.0097e+08	2.03562e+08	2.03941e+08	2.56052	0.000681516	1.35643	Nonsignificant	None	--	--	photosystem II 22kDa protein	--	ko00195 Photosynthesis ko01100 Metabolic pathways	--	--	--	IPR022796 [Chlorophyll A-B binding protein]
Dhu000004597	locus=Chr5:97222171:97224394:+ [translate_table: standard]	-	6.33761e+06	6.34659e+06	6.37786e+06	539900	1.99294e+06	1.46388e+06	4.76942	0.00703609	2.25381	Significant	up	1	Molecular Function:nucleic acid binding (GO:0003676)	--	--	--	--	--	--	IPR002775 [DNA/RNA-binding protein Alba-like]
Dhu000002861	locus=Chr3:7438907:7440856:- [translate_table: standard]	-	2.33642e+06	1.72716e+06	1.8981e+06	3.76374e+07	3.6628e+07	3.851e+07	0.0528633	4.02431e-07	-4.24159	Significant	down	--	--	--	--	--	Periplasmic component of the Tol biopolymer transport system	U	Intracellular trafficking, secretion, and vesicular transport ;	IPR011659 [WD40-like Beta Propeller]
Dhu000011568	locus=Chr7:32089606:32092121:- [translate_table: standard]	-	1.66668e+07	1.71465e+07	1.61964e+07	5.22411e+07	5.35125e+07	5.11138e+07	0.318803	1.14593e-06	-1.64926	Nonsignificant	None	2	Molecular Function:flavin adenine dinucleotide binding (GO:0050660),Biological Process:oxidation-reduction process (GO:0055114)	--	--	--	Choline dehydrogenase or related flavoprotein	IR	Lipid transport and metabolism ; General function prediction only ;	IPR000172 [Glucose-methanol-choline oxidoreductase, N-terminal] ; IPR007867[Glucose-methanol-choline oxidoreductase, C-terminal]
Dhu000028145	locus=Chr6:69963880:69985589:+ [translate_table: standard]	-	3.43354e+06	3.64585e+06	3.91737e+06	7.07938e+06	6.89521e+06	5.63963e+06	0.560653	0.00372959	-0.83482	Nonsignificant	None	4	Molecular Function:adenyl-nucleotide exchange factor activity (GO:0000774),Biological Process:protein folding (GO:0006457),Molecular Function:protein homodimerization activity (GO:0042803),Molecular Function:chaperone binding (GO:0051087)	molecular chaperone GrpE	--	--	Molecular chaperone GrpE (heat shock protein)	O	Posttranslational modification, protein turnover, chaperones ;	IPR000740 [GrpE nucleotide exchange factor]
Dhu000018353	locus=Chr11:3726741:3742167:+ [translate_table: standard]	-	3.37514e+06	3.56399e+06	3.45962e+06	2.15059e+06	1.15211e+06	1.33093e+06	2.2442	0.00353469	1.1662	Nonsignificant	None	1	Molecular Function:protein binding (GO:0005515)	suppressor of tumorigenicity protein 13	--	--	Tetratricopeptide (TPR) repeat	R	General function prediction only ;	IPR013026 [Tetratricopeptide repeat-containing domain] ; IPR019734[Tetratricopeptide repeat]
Dhu000004618	locus=Chr15:86290666:86305683:- [translate_table: standard]	-	3.48499e+07	3.45764e+07	3.41095e+07	3.51945e+07	3.45317e+07	3.57015e+07	0.982055	0.191608	-0.0261244	Nonsignificant	None	1	Biological Process:ATP synthesis coupled proton transport (GO:0015986)	F-type H+-transporting ATPase subunit gamma	--	ko00190 Oxidative phosphorylation ko01100 Metabolic pathways	FoF1-type ATP synthase, gamma subunit	C	Energy production and conversion ;	IPR000131 [ATP synthase, F1 complex, gamma subunit]
Dhu000005699	locus=Chr10:5416958:5418295:+ [translate_table: standard]	-	7.69673e+06	8.44183e+06	7.73813e+06	7.83679e+06	1.20563e+07	9.38164e+06	0.815609	0.225256	-0.294051	Nonsignificant	None	1	Biological Process:metabolic process (GO:0008152)	--	--	--	UDP:flavonoid glycosyltransferase YjiC, YdhE family	G	Carbohydrate transport and metabolism ;	IPR002213 [UDP-glucuronosyl/UDP-glucosyltransferase]
Dhu000001169	locus=Chr4:27432782:27434000:+ [translate_table: standard]	-	2.60885e+07	1.11376e+07	2.79248e+07	4.02182e+07	4.22979e+07	4.57657e+07	0.507874	0.0193208	-0.977459	Nonsignificant	None	1	Molecular Function:mannosylglycoprotein endo-beta-mannosidase activity (GO:0033947)	mannosylglycoprotein endo-beta-mannosidase	3.2.1.152	--	Beta-galactosidase/beta-glucuronidase	G	Carbohydrate transport and metabolism ;	IPR028787 [Mannosylglycoprotein endo-beta-mannosidase]
10647-D1	locus=Chr8:22945366:22950509:- [translate_table: standard]	-	7.76919e+06	8.34968e+06	8.53186e+06	1.49238e+07	1.21838e+07	1.36395e+07	0.60497	0.00287382	-0.725064	Nonsignificant	None	3	Molecular Function:protein kinase activity (GO:0004672),Molecular Function:ATP binding (GO:0005524),Biological Process:protein phosphorylation (GO:0006468)	--	--	--	Anti-sigma factor ChrR, cupin superfamily	T	Signal transduction mechanisms ;	IPR000719 [Protein kinase domain]
Dhu000024375	locus=Chr15:307274:331954:+ [translate_table: standard]	-	5.01152e+06	4.73273e+06	4.4133e+06	1.35996e+06	4.04054e+06	2.86014e+06	1.71386	0.0686862	0.777248	Nonsignificant	None	--	--	--	--	--	Predicted TIM-barrel enzyme	S	Function unknown ;	IPR008322 [Uncharacterised protein family UPF0261] ; IPR009215[TIM-barrel domain, IGPS-like]
Dhu000027263	locus=Scaffold1:5333113:5338449:+ [translate_table: standard]	-	1.66867e+07	1.54966e+07	1.46742e+07	7.36008e+06	1.31761e+07	9.26608e+06	1.57228	0.0347455	0.652857	Nonsignificant	None	2	Molecular Function:serine-type endopeptidase activity (GO:0004252),Biological Process:proteolysis (GO:0006508)	ATP-dependent Clp protease, protease subunit	3.4.21.92		ATP-dependent protease ClpP, protease subunit	O	Posttranslational modification, protein turnover, chaperones ;	IPR001907 [ATP-dependent Clp protease proteolytic subunit] ; IPR023562[Clp protease proteolytic subunit /Translocation-enhancing protein TepA]
Dhu000006723	locus=Chr2:29075878:29103093:- [translate_table: standard]	-	7.89357e+06	8.07423e+06	7.97772e+06	1.28975e+07	1.30238e+07	1.27823e+07	0.61869	5.88439e-07	-0.692712	Nonsignificant	None	1	Cellular Component:extracellular space (GO:0005615)	serpin B	--		Serine protease inhibitor	O	Posttranslational modification, protein turnover, chaperones ;	IPR000215 [Serpin family] ; IPR023796[Serpin domain]
Dhu000001862	locus=Chr13:17376039:17443072:- [translate_table: standard]	-	2.48441e+07	2.27111e+07	2.71187e+07	1.04823e+07	1.3698e+07	9.05564e+06	2.24678	0.00179828	1.16786	Nonsignificant	None	1	Molecular Function:ATP binding (GO:0005524)	vesicle-fusing ATPase	3.6.4.6		ATP-dependent 26S proteasome regulatory subunit	O	Posttranslational modification, protein turnover, chaperones ;	IPR003593 [AAA+ ATPase domain] ; IPR003959[ATPase, AAA-type, core] ; IPR004201[CDC48, domain 2]
Dhu000011342	locus=Chr17:7169903:7181016:- [translate_table: standard]	-	6.34997e+06	1.10294e+07	1.07627e+07	5.30787e+06	5.06935e+06	7.31279e+06	1.59084	0.106142	0.669791	Nonsignificant	None	3	Molecular Function:adenylosuccinate synthase activity (GO:0004019),Molecular Function:GTP binding (GO:0005525),Biological Process:purine nucleotide biosynthetic process (GO:0006164)	adenylosuccinate synthase	6.3.4.4	ko00230 Purine metabolism ko00250 Alanine, aspartate and glutamate metabolism ko01100 Metabolic pathways	Adenylosuccinate synthase	F	Nucleotide transport and metabolism ;	IPR001114 [Adenylosuccinate synthetase]
Dhu000021051	locus=Chr10:72935389:72951715:- [translate_table: standard]	-	1.06203e+07	1.02021e+07	9.62593e+06	1.85531e+08	1.61395e+08	1.83843e+08	0.0573664	0.00214311	-4.12365	Significant	down	3	Molecular Function:argininosuccinate synthase activity (GO:0004055),Molecular Function:ATP binding (GO:0005524),Biological Process:arginine biosynthetic process (GO:0006526)	argininosuccinate synthase	6.3.4.5	ko00220 Arginine biosynthesis ko00250 Alanine, aspartate and glutamate metabolism ko01100 Metabolic pathways ko01110 Biosynthesis of secondary metabolites ko01230 Biosynthesis of amino acids	Argininosuccinate synthase	E	Amino acid transport and metabolism ;	IPR001518 [Argininosuccinate synthase]
Dhu000005459	locus=Chr18:24264890:24269638:+ [translate_table: standard]	-	8.02265e+06	8.31892e+06	8.81187e+06	1.09657e+07	1.17367e+07	1.13884e+07	0.737836	0.000744474	-0.438628	Nonsignificant	None	5	Molecular Function:calcium ion binding (GO:0005509),Cellular Component:photosystem II (GO:0009523),Cellular Component:photosystem II oxygen evolving complex (GO:0009654),Biological Process:photosynthesis (GO:0015979),Cellular Component:extrinsic component of membrane (GO:0019898)	--	--	--	--	--	--	IPR002683 [PsbP family]
Dhu000002771	locus=Chr19:109316757:109326348:+ [translate_table: standard]	-	2.45828e+07	2.33655e+07	2.44528e+07	8.93381e+06	8.81748e+06	7.79594e+06	2.83401	7.82422e-06	1.50285	Nonsignificant	None	5	Molecular Function:endopeptidase activity (GO:0004175),Molecular Function:threonine-type endopeptidase activity (GO:0004298),Cellular Component:proteasome core complex (GO:0005839),Biological Process:ubiquitin-dependent protein catabolic process (GO:0006511),Biological Process:proteolysis involved in cellular protein catabolic process (GO:0051603)	20S proteasome subunit alpha 4	3.4.25.1	ko03050 Proteasome	20S proteasome, alpha and beta subunits	O	Posttranslational modification, protein turnover, chaperones ;	IPR000426 [Proteasome alpha-subunit, N-terminal domain] ; IPR001353[Proteasome, subunit alpha/beta] ; IPR023332[Proteasome A-type subunit]
Dhu000008266	locus=Chr4:35858594:35859226:+ [translate_table: standard]	-	5.4761e+07	4.86986e+07	5.21762e+07	1.47154e+06	2.48016e+06	2.98254e+06	22.4445	1.06132e-05	4.48829	Significant	up	1	Molecular Function:nucleic acid binding (GO:0003676)	--	--	--	RNA recognition motif (RRM) domain	J	Translation, ribosomal structure and biogenesis ;	IPR000504 [RNA recognition motif domain]
Dhu000010654	locus=Chr10:79417223:79436844:+ [translate_table: standard]	-	2.77983e+07	2.65086e+07	2.38353e+07	1.58974e+07	1.64697e+07	1.63698e+07	1.60335	0.0124041	0.681086	Nonsignificant	None	1	Biological Process:oxidation-reduction process (GO:0055114)	--	--	ko00010 Glycolysis / Gluconeogenesis ko00071 Fatty acid degradation ko00350 Tyrosine metabolism ko01100 Metabolic pathways ko01110 Biosynthesis of secondary metabolites ko01200 Carbon metabolism	Zn-dependent alcohol dehydrogenase	R	General function prediction only ;	IPR013149 [Alcohol dehydrogenase, C-terminal] ; IPR013154[Alcohol dehydrogenase, N-terminal]
Dhu000024027	locus=Chr5:89039535:89041429:- [translate_table: standard]	-	1.91548e+07	2.00638e+07	2.04913e+07	1.27057e+07	1.22144e+07	1.13933e+07	1.64429	0.000142989	0.717468	Nonsignificant	None	3	Biological Process:glycerol ether metabolic process (GO:0006662),Molecular Function:protein disulfide oxidoreductase activity (GO:0015035),Biological Process:cell redox homeostasis (GO:0045454)	--	--	--	Negative regulator of GroEL, contains thioredoxin-like and TPR-like domains	O	Posttranslational modification, protein turnover, chaperones ;	IPR005746 [Thioredoxin] ; IPR013766[Thioredoxin domain]
Dhu000028833	locus=Scaffold8348:478045:495357:- [translate_table: standard]	-	4.56103e+07	3.86064e+07	3.79968e+07	6.38077e+06	8.03284e+06	6.76734e+06	5.76997	0.000173771	2.52856	Significant	up	1	Biological Process:translation (GO:0006412)	ribosome recycling factor	--	--	Ribosome recycling factor	J	Translation, ribosomal structure and biogenesis ;	IPR002661 [Ribosome recycling factor] ; IPR023584[Ribosome recycling factor domain]
Dhu000014514	locus=Chr19:1194549:1208043:+ [translate_table: standard]	-	1.4683e+07	1.47131e+07	1.36429e+07	5.76127e+06	4.83286e+06	7.22582e+06	2.41521	0.000421075	1.27215	Nonsignificant	None	3	Molecular Function:GTP binding (GO:0005525),Cellular Component:intracellular (GO:0005622),Biological Process:intracellular protein transport (GO:0006886)	GTP-binding protein SAR1	3.6.5.-	ko04141 Protein processing in endoplasmic reticulum	GTPase SAR1 family domain	R	General function prediction only ;	IPR006687 [Small GTPase superfamily, SAR1-type] ; IPR006689[Small GTPase superfamily, ARF/SAR type]
Dhu000026673	locus=Chr7:24935555:24971177:+ [translate_table: standard]	-	6.18342e+06	7.04191e+06	6.96714e+06	5.53578e+06	5.78807e+06	5.95912e+06	1.16834	0.0321614	0.224466	Nonsignificant	None	1	Molecular Function:protein binding (GO:0005515)	FAS-associated factor 2	--	--	--	--	--	IPR001012 [UBX domain] ; IPR006577[UAS]
Dhu000028297	locus=Chr10:1743133:1746497:- [translate_table: standard]	-	6.83735e+06	4.28718e+07	6.34156e+06	1.11797e+06	608338	674620	23.3454	0.277329	4.54507	Nonsignificant	None	3	Molecular Function:catalytic activity (GO:0003824),Molecular Function:protein serine/threonine phosphatase activity (GO:0004722),Biological Process:protein dephosphorylation (GO:0006470)	protein phosphatase 1L	3.1.3.16	--	Serine/threonine protein phosphatase PrpC	T	Signal transduction mechanisms ;	IPR001932 [PPM-type phosphatase domain] ; IPR015655[Protein phosphatase 2C family]
Dhu000001478	locus=Chr8:1868826:1913137:+ [translate_table: standard]	-	3.13388e+06	2.80914e+06	2.52992e+06	3.36058e+06	3.85651e+06	3.54119e+06	0.787572	0.0283489	-0.344516	Nonsignificant	None	2	Molecular Function:oxidoreductase activity (GO:0016491),Biological Process:oxidation-reduction process (GO:0055114)	mitochondrial trans-2-enoyl-CoA reductase	1.3.1.38	ko00062 Fatty acid elongation ko01100 Metabolic pathways ko01212 Fatty acid metabolism	NADPH:quinone reductase or related Zn-dependent oxidoreductase	CR	Energy production and conversion ; General function prediction only ;	IPR013149 [Alcohol dehydrogenase, C-terminal] ; IPR013154[Alcohol dehydrogenase, N-terminal] ; IPR020843[Polyketide synthase, enoylreductase domain]
Dhu000023399	locus=Chr3:58213372:58271447:- [translate_table: standard]	-	4.73765e+06	5.67824e+06	5.7971e+06	7.7602e+06	8.77279e+06	8.85707e+06	0.638557	0.00326296	-0.647114	Nonsignificant	None	5	Molecular Function:phosphorelay sensor kinase activity (GO:0000155),Biological Process:phosphorelay signal transduction system (GO:0000160),Molecular Function:protein kinase activity (GO:0004672),Molecular Function:ATP binding (GO:0005524),Biological Process:protein phosphorylation (GO:0006468)	phototropin	2.7.11.1	--	Two-component sensor histidine kinase, HisKA and HATPase domains	T	Signal transduction mechanisms ;	IPR000014 [PAS domain] ; IPR000700[PAS-associated, C-terminal] ; IPR000719[Protein kinase domain] ; IPR001610[PAC motif]
Dhu000000381	locus=Chr12:2088417:2121630:- [translate_table: standard]	-	8.0542e+06	7.76559e+06	7.64037e+06	4.60313e+06	6.71183e+06	4.41929e+06	1.49103	0.0259586	0.576305	Nonsignificant	None	2	Cellular Component:mitochondrial outer membrane (GO:0005741),Biological Process:transmembrane transport (GO:0055085)	mitochondrial import receptor subunit TOM40	--		--	--	--	IPR027246 [Eukaryotic porin/Tom40]
Dhu000008657	locus=utig000008657:51:15231:+ [translate_table: standard]	-	6.38602e+06	7.67284e+06	7.64534e+06	1.06539e+07	1.22309e+07	1.41851e+07	0.585494	0.0097994	-0.772275	Nonsignificant	None	--	--	--	--	--	Uncharacterized conserved protein YbjT, contains NAD(P)-binding and DUF2867 domains	R	General function prediction only ;	IPR008030 [NmrA-like domain]
Dhu000019492	locus=Chr14:765252:792580:- [translate_table: standard]	-	3.46288e+06	3.00904e+06	3.27776e+06	3.02923e+06	2.97022e+06	2.81236e+06	1.10643	0.100251	0.145916	Nonsignificant	None	1	Molecular Function:nucleic acid binding (GO:0003676)	--	--	--	RNA recognition motif (RRM) domain	J	Translation, ribosomal structure and biogenesis ;	IPR000504 [RNA recognition motif domain]
Dhu000008937	locus=Chr4:40576470:40595574:- [translate_table: standard]	-	4.1551e+07	4.07902e+07	4.16224e+07	5.07135e+07	4.99958e+07	5.28671e+07	0.807179	0.000397561	-0.309039	Nonsignificant	None	2	Biological Process:photosystem II assembly (GO:0010207),Biological Process:photosynthesis (GO:0015979)	--	--	--	--	--	--	IPR017499 [Protein Thf1]
Dhu000028736	locus=Chr10:41793708:41861331:- [translate_table: standard]	-	1.46641e+07	1.54227e+07	1.56373e+07	1.38295e+07	1.52439e+07	1.58864e+07	1.017	0.725191	0.0243201	Nonsignificant	None	--	--	--	--	--	Predicted oxidoreductase (related to aryl-alcohol dehydrogenase)	R	General function prediction only ;	IPR023210 [NADP-dependent oxidoreductase domain]
Dhu000023682	locus=Chr18:75678172:75689111:- [translate_table: standard]	-	1.67548e+07	1.75124e+07	1.69053e+07	2.17368e+06	686826	2.09921e+06	10.3176	8.74181e-06	3.36704	Significant	up	3	Molecular Function:structural constituent of ribosome (GO:0003735),Cellular Component:ribosome (GO:0005840),Biological Process:translation (GO:0006412)	large subunit ribosomal protein L11	--	ko03010 Ribosome	Ribosomal protein L11	J	Translation, ribosomal structure and biogenesis ;	IPR000911 [Ribosomal protein L11/L12] ; IPR020783[Ribosomal protein L11, C-terminal] ; IPR020784[Ribosomal protein L11, N-terminal]
Dhu000001769	locus=Chr5:86841616:86848204:+ [translate_table: standard]	-	1.28563e+06	1.39718e+06	1.18589e+06	0	0	0	Inf	0	Inf	Significant	up	2	Molecular Function:heat shock protein binding (GO:0031072),Molecular Function:unfolded protein binding (GO:0051082)	DnaJ homolog subfamily A member 2	--	ko04141 Protein processing in endoplasmic reticulum	DnaJ-class molecular chaperone with C-terminal Zn finger domain	O	Posttranslational modification, protein turnover, chaperones ;	IPR001305 [Heat shock protein DnaJ, cysteine-rich domain] ; IPR001623[DnaJ domain] ; IPR002939[Chaperone DnaJ, C-terminal]
Dhu000007056	locus=Chr16:16945287:16946451:- [translate_table: standard]	-	128075	401858	1.46763e+06	216279	175802	462848	2.33653	0.414081	1.22437	Nonsignificant	None	4	Cellular Component:nucleosome (GO:0000786),Molecular Function:DNA binding (GO:0003677),Cellular Component:nucleus (GO:0005634),Biological Process:nucleosome assembly (GO:0006334)	--	--	--	--	--	--	IPR005818 [Linker histone H1/H5, domain H15] ; IPR005819[Histone H5] ; IPR017956[AT hook, DNA-binding motif] ; IPR031059[High mobility group protein HMGA, plant]
Dhu000021472	locus=Chr7:53311968:53313574:+ [translate_table: standard]	-	2.03525e+07	1.97338e+07	2.04451e+07	7.50434e+07	8.36713e+07	8.14115e+07	0.252082	0.00173661	-1.98804	Nonsignificant	None	1	Molecular Function:protein binding (GO:0005515)	glutathione S-transferase	2.5.1.18	ko00480 Glutathione metabolism	Glutathione S-transferase	O	Posttranslational modification, protein turnover, chaperones ;	IPR004045 [Glutathione S-transferase, N-terminal] ; IPR004046[Glutathione S-transferase, C-terminal] ; IPR010987[Glutathione S-transferase, C-terminal-like]
Dhu000024895	locus=Chr19:20730790:20731485:- [translate_table: standard]	-	1.44705e+07	1.48075e+07	1.40398e+07	2.04413e+06	3.93731e+06	3.68984e+06	4.47901	6.0097e-05	2.16318	Significant	up	2	Cellular Component:intracellular (GO:0005622),Biological Process:ribosome biogenesis (GO:0042254)	large subunit ribosomal protein L10	--	ko03010 Ribosome	Ribosomal protein L10	J	Translation, ribosomal structure and biogenesis ;	IPR001790 [Ribosomal protein L10P]
Dhu000023271	locus=Chr18:18289963:18319745:- [translate_table: standard]	-	6.58326e+06	5.83091e+06	5.20528e+06	1.13369e+07	8.78024e+06	1.15992e+07	0.555533	0.00878716	-0.848057	Nonsignificant	None	3	Molecular Function:FMN binding (GO:0010181),Molecular Function:oxidoreductase activity (GO:0016491),Biological Process:oxidation-reduction process (GO:0055114)	12-oxophytodienoic acid reductase	1.3.1.42	ko00592 alpha-Linolenic acid metabolism ko01100 Metabolic pathways ko01110 Biosynthesis of secondary metabolites	2,4-dienoyl-CoA reductase or related NADH-dependent reductase, Old Yellow Enzyme (OYE) family	C	Energy production and conversion ;	IPR001155 [NADH:flavin oxidoreductase/NADH oxidase, N-terminal]
Dhu000003451	locus=Chr3:19582731:19592957:- [translate_table: standard]	-	1.02658e+07	1.02796e+07	9.97605e+06	3.8158e+06	4.91324e+06	4.88808e+06	2.2414	0.000114287	1.1644	Nonsignificant	None	2	Molecular Function:FMN binding (GO:0010181),Molecular Function:oxidoreductase activity (GO:0016491)	NAD(P)H dehydrogenase (quinone)	1.6.5.2	ko00130 Ubiquinone and other terpenoid-quinone biosynthesis ko01110 Biosynthesis of secondary metabolites	Multimeric flavodoxin WrbA	C	Energy production and conversion ;	IPR005025 [NADPH-dependent FMN reductase-like] ; IPR008254[Flavodoxin/nitric oxide synthase]
Dhu000006264	locus=Chr18:7741985:7744506:- [translate_table: standard]	-	223412	365877	374584	0	0	0	Inf	0	Inf	Significant	up	--	--	--	--	--	--	--	--	--
Dhu000004204	locus=Chr8:21023173:21032181:+ [translate_table: standard]	-	6.77243e+06	6.56041e+06	7.66923e+06	8.00856e+06	6.43987e+06	7.47127e+06	0.958137	0.621242	-0.0616961	Nonsignificant	None	--	--	large subunit ribosomal protein L30e	--	ko03010 Ribosome	Ribosomal protein L30E	J	Translation, ribosomal structure and biogenesis ;	IPR004038 [Ribosomal protein L7Ae/L30e/S12e/Gadd45]
Dhu000008483	locus=Chr14:51118360:51119175:+ [translate_table: standard]	-	8.76599e+06	7.76429e+06	9.87278e+06	1.07936e+07	1.06234e+07	1.05687e+07	0.825466	0.0906961	-0.276719	Nonsignificant	None	--	--	--	--	--	--	--	--	--
Dhu000014802	locus=Chr19:100913476:100916026:+ [translate_table: standard]	-	2.10269e+07	2.0346e+07	2.24737e+07	4.39194e+06	932496	3.79091e+06	7.00431	0.000123375	2.80824	Significant	up	1	Molecular Function:electron carrier activity (GO:0009055)	--	--	--	--	--	--	IPR003245 [Phytocyanin domain]
Dhu000019191	locus=Chr4:32975953:32976726:+ [translate_table: standard]	-	7.80916e+06	6.44346e+06	6.06201e+06	5.00179e+06	5.38223e+06	5.31895e+06	1.29368	0.0473645	0.371482	Nonsignificant	None	--	--	3-oxoacyl-[acyl-carrier protein] reductase	1.1.1.100	ko00061 Fatty acid biosynthesis ko00780 Biotin metabolism ko01040 Biosynthesis of unsaturated fatty acids ko01100 Metabolic pathways ko01212 Fatty acid metabolism	NAD(P)-dependent dehydrogenase, short-chain alcohol dehydrogenase family	IQR	Lipid transport and metabolism ; Secondary metabolites biosynthesis, transport and catabolism ; General function prediction only ;	IPR002347 [Short-chain dehydrogenase/reductase SDR]
Dhu000009367	locus=Chr5:5223405:5225463:+ [translate_table: standard]	-	3.78923e+06	3.9106e+06	3.92892e+06	6.14603e+06	3.82802e+06	6.25195e+06	0.716674	0.19193	-0.480612	Nonsignificant	None	--	--	BAHD acyltransferase	2.3.1.-	--	--	--	--	IPR003480 [Transferase]
Dhu000002814	locus=Chr3:20475879:20490364:+ [translate_table: standard]	-	8.06104e+06	9.04988e+06	8.87964e+06	3.25742e+06	1.56657e+07	5.49855e+06	1.06424	0.903755	0.0898257	Nonsignificant	None	--	--	--	--	--	--	--	--	IPR025397 [Protein of unknown function DUF4370]
Dhu000013985	locus=Chr14:30890006:30891941:+ [translate_table: standard]	-	1.20346e+07	1.24316e+07	1.26894e+07	2.94989e+06	2.25422e+06	1.31104e+06	5.70295	3.71648e-05	2.51171	Significant	up	2	Molecular Function:FMN binding (GO:0010181),Molecular Function:oxidoreductase activity (GO:0016491)	NAD(P)H dehydrogenase (quinone)	1.6.5.2	ko00130 Ubiquinone and other terpenoid-quinone biosynthesis ko01110 Biosynthesis of secondary metabolites	Multimeric flavodoxin WrbA	C	Energy production and conversion ;	IPR005025 [NADPH-dependent FMN reductase-like] ; IPR008254[Flavodoxin/nitric oxide synthase]
Dhu000021128	locus=Chr19:4878308:4921166:- [translate_table: standard]	-	2.72173e+06	2.8128e+06	2.93296e+06	2.7303e+06	1.9007e+06	1.93507e+06	1.28958	0.0846489	0.366903	Nonsignificant	None	2	Biological Process:proteolysis (GO:0006508),Molecular Function:peptidase activity (GO:0008233)	protease IV	3.4.21.-	--	Periplasmic serine protease, ClpP class	O	Posttranslational modification, protein turnover, chaperones ;	IPR002142 [Peptidase S49]
Dhu000027895	locus=Chr12:8157138:8164597:+ [translate_table: standard]	-	2.22405e+07	2.09706e+07	2.19123e+07	6.3343e+06	8.9255e+06	9.05832e+06	2.67798	0.000147004	1.42114	Nonsignificant	None	5	Molecular Function:endopeptidase activity (GO:0004175),Molecular Function:threonine-type endopeptidase activity (GO:0004298),Cellular Component:proteasome core complex (GO:0005839),Biological Process:ubiquitin-dependent protein catabolic process (GO:0006511),Biological Process:proteolysis involved in cellular protein catabolic process (GO:0051603)	--	--	--	20S proteasome, alpha and beta subunits	O	Posttranslational modification, protein turnover, chaperones ;	IPR000426 [Proteasome alpha-subunit, N-terminal domain] ; IPR001353[Proteasome, subunit alpha/beta] ; IPR023332[Proteasome A-type subunit]
Dhu000003075	locus=Chr19:115661749:115663639:- [translate_table: standard]	-	7.55711e+06	8.42032e+06	8.15049e+06	1.58986e+06	1.26509e+06	1.70719e+06	5.28873	2.2274e-05	2.40292	Significant	up	1	Biological Process:carbohydrate metabolic process (GO:0005975)	6-phosphogluconolactonase	3.1.1.31	ko00030 Pentose phosphate pathway ko01100 Metabolic pathways ko01110 Biosynthesis of secondary metabolites ko01200 Carbon metabolism	6-phosphogluconolactonase/Glucosamine-6-phosphate isomerase/deaminase	G	Carbohydrate transport and metabolism ;	IPR006148 [Glucosamine/galactosamine-6-phosphate isomerase]
Dhu000024752	locus=Scaffold685:13176:21468:+ [translate_table: standard]	-	3.72983e+07	3.5807e+07	3.49043e+07	2.12784e+07	2.05006e+07	2.01162e+07	1.74504	3.85578e-05	0.803261	Nonsignificant	None	--	--	--	--	--	Rhodanese-related sulfurtransferase	P	Inorganic ion transport and metabolism ;	IPR001763 [Rhodanese-like domain]
Dhu000011401	locus=Chr15:6858395:6863985:+ [translate_table: standard]	-	4.18562e+06	4.40028e+06	4.26971e+06	617055	0	611792	6.97436	0.000282869	2.80206	Significant	up	2	Biological Process:carbohydrate metabolic process (GO:0005975),Molecular Function:carbohydrate binding (GO:0030246)	--	--	--	Beta-galactosidase GanA	G	Carbohydrate transport and metabolism ;	IPR000922 [D-galactoside/L-rhamnose binding SUEL lectin domain] ; IPR001944[Glycoside hydrolase, family 35] ; IPR031330[Glycoside hydrolase 35, catalytic domain]
Dhu000025805	locus=Chr7:42734280:42742353:- [translate_table: standard]	-	1.63279e+06	1.09018e+06	1.52863e+06	1.04441e+06	1.18119e+06	1.07074e+06	1.2898	0.136838	0.367144	Nonsignificant	None	4	Molecular Function:catalytic activity (GO:0003824),Molecular Function:oxidoreductase activity (GO:0016491),Molecular Function:flavin adenine dinucleotide binding (GO:0050660),Biological Process:oxidation-reduction process (GO:0055114)	--	--	ko00100 Steroid biosynthesis ko01100 Metabolic pathways ko01110 Biosynthesis of secondary metabolites	FAD/FMN-containing dehydrogenase	C	Energy production and conversion ;	IPR006094 [FAD linked oxidase, N-terminal] ; IPR016166[FAD-binding, type 2]
Dhu000009282	locus=Chr2:32784895:32789869:- [translate_table: standard]	-	1.01131e+07	9.93762e+06	7.86629e+06	2.36999e+06	3.06206e+06	5.10769e+06	2.64874	0.00610127	1.40531	Nonsignificant	None	--	--	--	--	--	Uncharacterized protein, contains caspase domain	R	General function prediction only ;	--
Dhu000016369	locus=Chr7:41371548:41373940:- [translate_table: standard]	-	203358	44062.2	173570	3.90716e+06	3.61146e+06	3.66419e+06	0.0376462	4.11183e-06	-4.73135	Significant	down	3	Molecular Function:transporter activity (GO:0005215),Biological Process:transport (GO:0006810),Cellular Component:membrane (GO:0016020)	aquaporin PIP	--	--	Glycerol uptake facilitator and related aquaporins (Major Intrinsic Protein Family)	G	Carbohydrate transport and metabolism ;	IPR000425 [Major intrinsic protein] ; IPR034294[Aquaporin transporter]
Dhu000013948	locus=Chr6:62849437:62874679:- [translate_table: standard]	-	1.48093e+07	1.48915e+07	1.46219e+07	4.3566e+06	4.12119e+06	2.86868e+06	3.90629	1.95811e-05	1.9658	Nonsignificant	None	3	Molecular Function:threonine-type endopeptidase activity (GO:0004298),Cellular Component:proteasome core complex (GO:0005839),Biological Process:proteolysis involved in cellular protein catabolic process (GO:0051603)	20S proteasome subunit beta 7	3.4.25.1	ko03050 Proteasome	20S proteasome, alpha and beta subunits	O	Posttranslational modification, protein turnover, chaperones ;	IPR001353 [Proteasome, subunit alpha/beta] ; IPR016295[Proteasome endopeptidase complex, beta subunit] ; IPR023333[Proteasome B-type subunit]
Dhu000004143	locus=Chr18:73713821:73728356:+ [translate_table: standard]	-	3.67569e+06	3.41277e+06	4.2854e+06	9.24997e+06	1.0411e+07	1.45472e+07	0.33249	0.00948508	-1.58862	Nonsignificant	None	--	--	--	--	--	--	--	--	--
Dhu000003079	locus=Chr11:53654220:53676014:+ [translate_table: standard]	-	2.39687e+07	2.51484e+07	2.31197e+07	2.74947e+06	1.90514e+06	1.90534e+06	11.0118	4.69461e-06	3.46098	Significant	up	1	Molecular Function:metal ion binding (GO:0046872)	--	--	--	--	--	--	IPR007087 [Zinc finger, C2H2]
Dhu000018823	locus=Chr14:23820955:23822082:- [translate_table: standard]	-	7.99687e+07	8.22725e+07	8.04167e+07	7.59431e+06	8.03121e+06	8.36797e+06	10.1135	6.36781e-08	3.33821	Significant	up	4	Molecular Function:peroxidase activity (GO:0004601),Biological Process:response to oxidative stress (GO:0006979),Molecular Function:heme binding (GO:0020037),Biological Process:oxidation-reduction process (GO:0055114)	L-ascorbate peroxidase	1.11.1.11	ko00053 Ascorbate and aldarate metabolism ko00480 Glutathione metabolism	--	--	--	IPR002016 [Haem peroxidase, plant/fungal/bacterial] ; IPR002207[Plant ascorbate peroxidase]
Dhu000012049	locus=Chr7:6511725:6515109:+ [translate_table: standard]	-	5.53121e+06	5.35374e+06	5.75247e+06	1.81871e+06	1.66326e+06	1.7524e+06	3.1785	6.70809e-06	1.66834	Nonsignificant	None	--	--	--	--	--	--	--	--	--
Dhu000010372	locus=Chr18:8387749:8392821:- [translate_table: standard]	-	1.52865e+07	1.61375e+07	1.62755e+07	1.44731e+07	1.5016e+07	1.36733e+07	1.10512	0.03845	0.1442	Nonsignificant	None	1	Biological Process:carbohydrate metabolic process (GO:0005975)	beta-glucosidase	3.2.1.21	ko00460 Cyanoamino acid metabolism ko00500 Starch and sucrose metabolism ko00940 Phenylpropanoid biosynthesis ko01100 Metabolic pathways ko01110 Biosynthesis of secondary metabolites	Periplasmic beta-glucosidase and related glycosidases	G	Carbohydrate transport and metabolism ;	IPR001764 [Glycoside hydrolase, family 3, N-terminal] ; IPR002772[Glycoside hydrolase family 3 C-terminal domain]
Dhu000018718	locus=Chr14:47390922:47425929:+ [translate_table: standard]	-	4.48309e+06	5.12645e+06	4.63721e+06	2.7992e+06	3.68318e+06	3.39743e+06	1.44201	0.0109663	0.528078	Nonsignificant	None	--	--	--	--	--	Predicted unusual protein kinase regulating ubiquinone biosynthesis, AarF/ABC1/UbiB family	HT	Coenzyme transport and metabolism ; Signal transduction mechanisms ;	IPR004147 [UbiB domain]
Dhu000016663	locus=Chr12:5876750:5877226:+ [translate_table: standard]	-	2.00327e+07	1.82408e+07	2.05919e+07	0	0	0	Inf	0	Inf	Significant	up	2	Molecular Function:copper ion binding (GO:0005507),Molecular Function:electron carrier activity (GO:0009055)	plastocyanin	--	ko00195 Photosynthesis	Plastocyanin	C	Energy production and conversion ;	IPR000923 [Blue (type 1) copper domain] ; IPR001235[Blue (type 1) copper protein, plastocyanin-type] ; IPR002387[Plastocyanin]
Dhu000005696	locus=Chr10:5532533:5533849:- [translate_table: standard]	-	2.7745e+06	2.19599e+06	2.70823e+06	4.52612e+06	3.30815e+06	4.23318e+06	0.636316	0.0234236	-0.652184	Nonsignificant	None	1	Biological Process:metabolic process (GO:0008152)	--	--	--	UDP:flavonoid glycosyltransferase YjiC, YdhE family	G	Carbohydrate transport and metabolism ;	IPR002213 [UDP-glucuronosyl/UDP-glucosyltransferase]
Dhu000014768	locus=Chr1:5597232:5629481:- [translate_table: standard]	-	0	215526	269324	2.14828e+06	888749	2.09651e+06	0.141671	0.0699845	-2.81938	Nonsignificant	None	1	Molecular Function:ATP binding (GO:0005524)	vesicle-fusing ATPase	3.6.4.6		ATP-dependent 26S proteasome regulatory subunit	O	Posttranslational modification, protein turnover, chaperones ;	IPR003959 [ATPase, AAA-type, core] ; IPR004201[CDC48, domain 2]
Dhu000006821	locus=Chr12:6024849:6028027:+ [translate_table: standard]	-	1.41918e+07	1.57612e+07	1.5671e+07	3.09428e+06	2.96179e+06	2.46203e+06	5.35613	2.21574e-05	2.42119	Significant	up	1	Molecular Function:protein binding (GO:0005515)	--	--	--	--	--	--	IPR001478 [PDZ domain]
Dhu000000886	locus=Chr7:33332051:33340043:- [translate_table: standard]	-	5.82965e+06	6.33523e+06	6.81154e+06	2.03433e+06	1.09165e+06	4.35651e+06	2.53611	0.019256	1.34262	Nonsignificant	None	--	--	--	--	ko00520 Amino sugar and nucleotide sugar metabolism	dTDP-4-dehydrorhamnose reductase	M	Cell wall/membrane/envelope biogenesis ;	IPR029903 [RmlD-like substrate binding domain]
Dhu000016185	locus=Chr6:27078269:27081429:- [translate_table: standard]	-	1.01749e+07	1.00245e+07	1.00359e+07	1.27937e+07	1.2432e+07	1.22241e+07	0.807358	0.000156309	-0.30872	Nonsignificant	None	--	--	--	--	--	Sugar lactone lactonase YvrE	G	Carbohydrate transport and metabolism ;	--
Dhu000005136	locus=Chr19:101707549:101708571:+ [translate_table: standard]	-	8.69453e+06	8.27025e+06	9.10837e+06	479283	1.03176e+06	475469	13.1251	1.2287e-05	3.71425	Significant	up	1	Molecular Function:protein binding (GO:0005515)	--	--	--	Tetratricopeptide (TPR) repeat	R	General function prediction only ;	IPR013026 [Tetratricopeptide repeat-containing domain] ; IPR019734[Tetratricopeptide repeat]
Dhu000006916	locus=Chr13:24609544:24620844:- [translate_table: standard]	-	1.2086e+07	1.13475e+07	1.15416e+07	1.47501e+06	2.48438e+06	431468	7.9654	8.66782e-05	2.99375	Significant	up	2	Molecular Function:catalytic activity (GO:0003824),Molecular Function:coenzyme binding (GO:0050662)	UDP-apiose/xylose synthase	--	ko00520 Amino sugar and nucleotide sugar metabolism ko01100 Metabolic pathways	Nucleoside-diphosphate-sugar epimerase	M	Cell wall/membrane/envelope biogenesis ;	IPR001509 [NAD-dependent epimerase/dehydratase]
Dhu000000542	locus=Chr7:17513774:17522832:- [translate_table: standard]	-	1.47706e+06	1.51123e+06	1.13526e+06	3.92582e+06	1.53832e+06	3.9222e+06	0.439314	0.15536	-1.18668	Nonsignificant	None	--	--	phenylalanine ammonia-lyase	4.3.1.24	ko00360 Phenylalanine metabolism ko00940 Phenylpropanoid biosynthesis ko01100 Metabolic pathways ko01110 Biosynthesis of secondary metabolites	Histidine ammonia-lyase	E	Amino acid transport and metabolism ;	IPR001106 [Aromatic amino acid lyase]
Dhu000023593	locus=Chr17:33804707:33814691:+ [translate_table: standard]	-	2.91859e+07	3.24662e+07	3.25398e+07	1.34484e+07	1.48531e+07	1.28219e+07	2.29047	0.000148627	1.19564	Nonsignificant	None	--	--	--	--	--	--	--	--	--
Dhu000000933	locus=Chr18:36969294:36983716:- [translate_table: standard]	-	1.47355e+07	1.16046e+07	1.08959e+07	8.54833e+06	1.4493e+07	1.57045e+07	0.961032	0.850646	-0.0573434	Nonsignificant	None	4	Molecular Function:structural constituent of ribosome (GO:0003735),Cellular Component:ribosome (GO:0005840),Biological Process:translation (GO:0006412),Molecular Function:rRNA binding (GO:0019843)	large subunit ribosomal protein L9e	--	ko03010 Ribosome	Ribosomal protein L6P/L9E	J	Translation, ribosomal structure and biogenesis ;	IPR000702 [Ribosomal protein L6] ; IPR020040[Ribosomal protein L6, alpha-beta domain]
Dhu000019540	locus=Chr17:107192931:107202945:+ [translate_table: standard]	-	3.33483e+07	2.62126e+07	2.84484e+07	4.00201e+07	3.7381e+07	4.89027e+07	0.696807	0.0350371	-0.52117	Nonsignificant	None	--	--	--	--	--	--	--	--	IPR006843 [Plastid lipid-associated protein/fibrillin conserved domain]
Dhu000023928	locus=Chr10:8410376:8416641:- [translate_table: standard]	-	7.80817e+06	5.68379e+06	1.16272e+07	7.59922e+06	8.24471e+06	9.7701e+06	0.980681	0.933388	-0.0281443	Nonsignificant	None	--	--	--	--	--	--	--	--	IPR025224 [Cell cycle and apoptosis regulator protein] ; IPR025954[DBC1/CARP1 catalytically inactive NUDIX hydrolase domain]
Dhu000020832	locus=Chr18:74602033:74604798:- [translate_table: standard]	-	2.21144e+07	2.16836e+07	2.27927e+07	4.18934e+06	3.22858e+06	4.13475e+06	5.76409	2.13705e-06	2.52709	Significant	up	--	--	lactoylglutathione lyase	4.4.1.5	ko00620 Pyruvate metabolism	Catechol 2,3-dioxygenase or other lactoylglutathione lyase family enzyme	Q	Secondary metabolites biosynthesis, transport and catabolism ;	IPR004360 [Glyoxalase/fosfomycin resistance/dioxygenase domain]
Dhu000023749	locus=Chr19:15798303:15825432:+ [translate_table: standard]	-	3.62704e+06	3.55523e+06	3.73104e+06	8.47877e+06	1.64306e+07	7.43795e+06	0.337379	0.128249	-1.56756	Nonsignificant	None	2	Biological Process:mitochondrial transport (GO:0006839),Cellular Component:mitochondrial membrane (GO:0031966)	solute carrier family 25 (mitochondrial uncoupling protein), member 8/9	--	--	--	--	--	IPR002030 [Mitochondrial brown fat uncoupling protein] ; IPR018108[Mitochondrial substrate/solute carrier]
Dhu000011614	locus=Chr17:38351931:38375832:+ [translate_table: standard]	-	6.15337e+06	5.91517e+06	5.40107e+06	9.17685e+06	8.42946e+06	9.17439e+06	0.652321	0.000740749	-0.616347	Nonsignificant	None	8	Molecular Function:nucleotide binding (GO:0000166),Molecular Function:aminoacyl-tRNA ligase activity (GO:0004812),Molecular Function:threonine-tRNA ligase activity (GO:0004829),Molecular Function:ATP binding (GO:0005524),Cellular Component:cytoplasm (GO:0005737),Biological Process:tRNA aminoacylation for protein translation (GO:0006418),Biological Process:threonyl-tRNA aminoacylation (GO:0006435)…	threonyl-tRNA synthetase	6.1.1.3	ko00970 Aminoacyl-tRNA biosynthesis	Threonyl-tRNA synthetase	J	Translation, ribosomal structure and biogenesis ;	IPR002314 [Aminoacyl-tRNA synthetase, class II (G/ P/ S/T)] ; IPR002320[Threonine-tRNA ligase, class IIa] ; IPR004154[Anticodon-binding] ; IPR006195[Aminoacyl-tRNA synthetase, class II] ; IPR012947[Threonyl/alanyl tRNA synthetase, SAD]
Dhu000007236	locus=Chr16:91201904:91247591:- [translate_table: standard]	-	292879	710503	204332	1.83289e+06	555165	1.9727e+06	0.276951	0.0924275	-1.8523	Nonsignificant	None	--	--	protein TIF31	--	--	Putative Zn-dependent protease, contains TPR repeats	R	General function prediction only ;	IPR028275 [Clustered mitochondria protein, N-terminal] ; IPR033646[CLU central domain]
Dhu000019693	locus=Chr18:26706318:26709320:+ [translate_table: standard]	-	3.89542e+06	4.50199e+06	2.32532e+06	1.05539e+07	2.42627e+06	892364	0.772945	0.749338	-0.371561	Nonsignificant	None	2	Molecular Function:GTP binding (GO:0005525),Biological Process:small GTPase mediated signal transduction (GO:0007264)	Ras-related protein Rab-11A	--	ko04144 Endocytosis	GTPase SAR1 family domain	R	General function prediction only ;	IPR001806 [Small GTPase superfamily]
Dhu000026932	locus=Chr16:8094731:8102134:+ [translate_table: standard]	-	1.46947e+07	1.33533e+07	1.34889e+07	2.30735e+07	2.46848e+07	2.57919e+07	0.564741	0.000285986	-0.824338	Nonsignificant	None	3	Molecular Function:structural constituent of ribosome (GO:0003735),Cellular Component:ribosome (GO:0005840),Biological Process:translation (GO:0006412)	large subunit ribosomal protein L23e	--	ko03010 Ribosome	Ribosomal protein L14	J	Translation, ribosomal structure and biogenesis ;	IPR000218 [Ribosomal protein L14P]
Dhu000001196	locus=Chr5:90382480:90397577:+ [translate_table: standard]	-	1.03163e+07	1.00375e+07	1.00585e+07	7.32588e+06	6.96399e+06	7.43476e+06	1.3999	6.67422e-05	0.485323	Nonsignificant	None	3	Biological Process:metabolic process (GO:0008152),Molecular Function:NAD binding (GO:0051287),Biological Process:oxidation-reduction process (GO:0055114)	hydroxypyruvate reductase 2	--	ko00260 Glycine, serine and threonine metabolism ko00630 Glyoxylate and dicarboxylate metabolism ko01100 Metabolic pathways ko01110 Biosynthesis of secondary metabolites ko01200 Carbon metabolism	Lactate dehydrogenase or related 2-hydroxyacid dehydrogenase	CHR	Energy production and conversion ; Coenzyme transport and metabolism ; General function prediction only ;	IPR006139 [D-isomer specific 2-hydroxyacid dehydrogenase, catalytic domain] ; IPR006140[D-isomer specific 2-hydroxyacid dehydrogenase, NAD-binding domain]
Dhu000024377	locus=Chr15:209966:210683:+ [translate_table: standard]	-	1.48306e+07	1.51906e+07	1.58095e+07	5.91869e+06	6.02227e+06	6.20055e+06	2.52629	6.42958e-06	1.33702	Nonsignificant	None	--	--	--	--	--	Uncharacterized conserved protein YbjT, contains NAD(P)-binding and DUF2867 domains	R	General function prediction only ;	IPR008030 [NmrA-like domain]
Dhu000026698	locus=Chr8:9241806:9247117:+ [translate_table: standard]	-	1.71125e+06	1.82974e+06	1.79905e+06	462738	1.84667e+06	1.61766e+06	1.3598	0.386118	0.443398	Nonsignificant	None	1	Cellular Component:cytoplasm (GO:0005737)	histidyl-tRNA synthetase	6.1.1.21	ko00970 Aminoacyl-tRNA biosynthesis	Histidyl-tRNA synthetase	J	Translation, ribosomal structure and biogenesis ;	IPR004516 [Histidine-tRNA ligase/ATP phosphoribosyltransferase regulatory subunit]
Dhu000021008	locus=Chr5:3227028:3238722:+ [translate_table: standard]	-	9.43531e+06	8.8632e+06	9.50026e+06	2.78963e+06	2.23872e+06	2.36264e+06	3.76117	1.31356e-05	1.91118	Nonsignificant	None	--	--	small subunit ribosomal protein S25e	--	ko03010 Ribosome	--	--	--	IPR004977 [Ribosomal protein S25]
Dhu000000405	locus=Chr3:13860024:13864641:- [translate_table: standard]	-	4.22348e+07	4.52397e+07	4.50668e+07	1.55153e+07	1.66212e+07	1.62832e+07	2.73734	1.07246e-05	1.45278	Nonsignificant	None	--	--	large subunit ribosomal protein L11e	--	ko03010 Ribosome	Ribosomal protein L5	J	Translation, ribosomal structure and biogenesis ;	IPR031309 [Ribosomal protein L5, C-terminal] ; IPR031310[Ribosomal protein L5, N-terminal]
Dhu000021734	locus=Chr11:6695209:6697357:- [translate_table: standard]	-	1.16246e+06	1.02499e+06	920845	0	3.59288e+06	2.97042e+06	0.315725	0.00287676	-1.66326	Nonsignificant	None	3	Biological Process:tricarboxylic acid cycle (GO:0006099),Molecular Function:phosphoenolpyruvate carboxylase activity (GO:0008964),Biological Process:carbon fixation (GO:0015977)	phosphoenolpyruvate carboxylase	4.1.1.31	ko00620 Pyruvate metabolism ko00710 Carbon fixation in photosynthetic organisms ko01100 Metabolic pathways ko01200 Carbon metabolism	Phosphoenolpyruvate carboxylase	C	Energy production and conversion ;	IPR021135 [Phosphoenolpyruvate carboxylase]
Dhu000028463	locus=Chr18:14182180:14206900:+ [translate_table: standard]	-	9.2207e+06	8.9151e+06	9.40138e+06	5.15564e+06	5.63608e+06	5.8384e+06	1.65586	0.000124484	0.727582	Nonsignificant	None	--	--	--	--	--	ATP-dependent Zn proteases	O	Posttranslational modification, protein turnover, chaperones ;	--
Dhu000026318	locus=Chr8:22945345:22950845:- [translate_table: standard]	-	2.07989e+06	1.98233e+06	2.22631e+06	2.13065e+06	1.13675e+06	2.35472e+06	1.11854	0.591092	0.161611	Nonsignificant	None	--	--	--	--	--	--	--	--	--
Dhu000004595	locus=Chr5:97256849:97261911:- [translate_table: standard]	-	4.93695e+06	5.23916e+06	4.78478e+06	1.05229e+06	1.12649e+06	2.96489e+06	2.9086	0.0069047	1.54033	Nonsignificant	None	2	Molecular Function:oxidoreductase activity (GO:0016491),Biological Process:oxidation-reduction process (GO:0055114)	--	--	--	NADPH-dependent curcumin reductase CurA	QR	Secondary metabolites biosynthesis, transport and catabolism ; General function prediction only ;	IPR013149 [Alcohol dehydrogenase, C-terminal] ; IPR020843[Polyketide synthase, enoylreductase domain]
Dhu000025719	locus=Chr6:6935972:6949799:+ [translate_table: standard]	-	5.01897e+07	4.98439e+07	5.29415e+07	1.92051e+06	3.47273e+06	3.18897e+06	17.8247	1.57298e-06	4.1558	Significant	up	2	Biological Process:metal ion transport (GO:0030001),Molecular Function:metal ion binding (GO:0046872)	copper chaperone	--		Copper chaperone CopZ	P	Inorganic ion transport and metabolism ;	IPR006121 [Heavy metal-associated domain, HMA]
Dhu000022614	locus=Chr12:1512285:1530383:- [translate_table: standard]	-	1.16777e+07	1.21605e+07	1.20367e+07	1.129e+07	1.18998e+07	1.10608e+07	1.04742	0.134509	0.0668467	Nonsignificant	None	--	--	--	--	--	--	--	--	IPR019616 [Uncharacterised protein family Ycf54]
Dhu000016028	locus=Chr6:18755058:18761397:+ [translate_table: standard]	-	7.82972e+06	8.94201e+06	8.93411e+06	7.08645e+06	6.27023e+06	8.81907e+06	1.15919	0.232662	0.213113	Nonsignificant	None	1	Molecular Function:protein binding (GO:0005515)	--	--	--	WD40 repeat	R	General function prediction only ;	IPR001680 [WD40 repeat] ; IPR006594[LIS1 homology motif] ; IPR006595[CTLH, C-terminal LisH motif] ; IPR017986[WD40-repeat-containing domain] ; IPR027728[Topless family]
Dhu000006349	locus=Chr13:29836440:29865477:- [translate_table: standard]	-	1.05059e+07	9.07349e+06	1.04909e+07	2.0189e+07	1.81876e+07	1.7997e+07	0.53341	0.000491195	-0.906682	Nonsignificant	None	1	Molecular Function:protein binding (GO:0005515)	histone-binding protein RBBP4	--		WD40 repeat	R	General function prediction only ;	IPR001680 [WD40 repeat] ; IPR017986[WD40-repeat-containing domain] ; IPR022052[Histone-binding protein RBBP4, N-terminal]
Dhu000001525	locus=Chr1:33985628:34032324:- [translate_table: standard]	-	2.1474e+06	3.92484e+06	2.18115e+06	405289	926173	2.02792e+06	2.45682	0.0974807	1.29679	Nonsignificant	None	4	Biological Process:intracellular protein transport (GO:0006886),Biological Process:ER to Golgi vesicle-mediated transport (GO:0006888),Molecular Function:zinc ion binding (GO:0008270),Cellular Component:COPII vesicle coat (GO:0030127)	protein transport protein SEC23	--	ko04141 Protein processing in endoplasmic reticulum	--	--	--	IPR006895 [Zinc finger, Sec23/Sec24-type] ; IPR006896[Sec23/Sec24, trunk domain] ; IPR006900[Sec23/Sec24, helical domain] ; IPR007123[Gelsolin-like domain] ; IPR012990[Sec23/Sec24 beta-sandwich]
Dhu000024719	locus=Chr6:87687886:87689265:- [translate_table: standard]	-	4.66755e+06	4.06758e+06	3.61801e+06	2.22984e+06	2.2753e+06	2.21716e+06	1.83764	0.024919	0.877851	Nonsignificant	None	2	Molecular Function:oxidoreductase activity (GO:0016491),Biological Process:oxidation-reduction process (GO:0055114)	--	--	--	Protoporphyrinogen oxidase	H	Coenzyme transport and metabolism ;	IPR002937 [Amine oxidase]
Dhu000016265	locus=Chr16:11065969:11073326:+ [translate_table: standard]	-	1.40207e+07	1.51692e+07	1.35361e+07	1.40101e+07	1.41178e+07	1.30856e+07	1.0367	0.437158	0.0519949	Nonsignificant	None	--	--	--	--	--	--	--	--	--
Dhu000003294	locus=Chr18:82443777:82450659:- [translate_table: standard]	-	3.61822e+07	3.63901e+07	3.62981e+07	9.81565e+06	1.3398e+07	7.29389e+06	3.56864	0.0045275	1.83537	Nonsignificant	None	4	Molecular Function:structural constituent of ribosome (GO:0003735),Cellular Component:intracellular (GO:0005622),Cellular Component:ribosome (GO:0005840),Biological Process:translation (GO:0006412)	large subunit ribosomal protein L14e	--	ko03010 Ribosome	Ribosomal protein L14E/L6E/L27E	J	Translation, ribosomal structure and biogenesis ;	IPR002784 [Ribosomal protein L14e domain]
Dhu000021354	locus=Chr2:27339606:27357851:- [translate_table: standard]	-	3.97375e+06	4.34893e+06	4.27974e+06	2.82606e+06	3.11852e+06	3.2903e+06	1.36465	0.00322663	0.448535	Nonsignificant	None	--	--	--	--	ko00190 Oxidative phosphorylation ko01100 Metabolic pathways	Formate hydrogenlyase subunit 6/NADH:ubiquinone oxidoreductase 23 kD subunit (chain I)	C	Energy production and conversion ;	IPR017896 [4Fe-4S ferredoxin-type, iron-sulphur binding domain]
Dhu000027952	locus=Chr4:47017618:47034062:- [translate_table: standard]	-	6.12228e+06	5.8538e+06	5.69316e+06	2.71963e+06	3.32525e+06	3.78293e+06	1.79788	0.00141353	0.846298	Nonsignificant	None	--	--	formamidase	3.5.1.49	ko00460 Cyanoamino acid metabolism ko00630 Glyoxylate and dicarboxylate metabolism ko00910 Nitrogen metabolism ko01200 Carbon metabolism	Acetamidase/formamidase	C	Energy production and conversion ;	IPR004304 [Acetamidase/Formamidase]
Dhu000024897	locus=Chr19:20741023:20774626:- [translate_table: standard]	-	1.14209e+07	1.31664e+07	1.24425e+07	3.673e+06	5.40029e+06	4.98779e+06	2.63349	0.00045825	1.39698	Nonsignificant	None	3	Biological Process:proteolysis (GO:0006508),Molecular Function:metallopeptidase activity (GO:0008237),Molecular Function:zinc ion binding (GO:0008270)	--	--	--	Aminopeptidase N	E	Amino acid transport and metabolism ;	IPR001930 [Peptidase M1, alanine aminopeptidase/leukotriene A4 hydrolase] ; IPR014782[Peptidase M1, membrane alanine aminopeptidase, N-terminal] ; IPR015211[Peptidase M1, leukotriene A4 hydrolase/aminopeptidase C-terminal]
Dhu000000515	locus=Chr5:6783066:6792393:- [translate_table: standard]	-	4.55979e+06	4.23235e+06	4.19658e+06	3.39409e+06	4.31344e+06	4.81149e+06	1.03752	0.734753	0.0531378	Nonsignificant	None	2	Molecular Function:catalytic activity (GO:0003824),Biological Process:metabolic process (GO:0008152)	Delta(3,5)-Delta(2,4)-dienoyl-CoA isomerase	5.3.3.-	ko04146 Peroxisome	Enoyl-CoA hydratase/carnithine racemase	I	Lipid transport and metabolism ;	IPR001753 [Crotonase superfamily]
Dhu000018208	locus=Chr17:7359733:7379956:- [translate_table: standard]	-	1.44986e+07	1.46352e+07	1.36141e+07	1.83279e+07	1.95177e+07	1.93827e+07	0.74697	0.000614002	-0.420878	Nonsignificant	None	4	Molecular Function:oxidoreductase activity (GO:0016491),Molecular Function:heme binding (GO:0020037),Molecular Function:iron-sulfur cluster binding (GO:0051536),Biological Process:oxidation-reduction process (GO:0055114)	sulfite reductase (ferredoxin)	1.8.7.1	ko00920 Sulfur metabolism ko01100 Metabolic pathways	Sulfite reductase, beta subunit (hemoprotein)	P	Inorganic ion transport and metabolism ;	IPR005117 [Nitrite/Sulfite reductase ferredoxin-like domain] ; IPR006066[Nitrite/sulphite reductase iron-sulphur/sirohaem-binding site] ; IPR006067[Nitrite/sulphite reductase 4Fe-4S domain]
Dhu000000044	locus=Chr2:37427513:37429734:+ [translate_table: standard]	-	4.78195e+06	4.76806e+06	4.94375e+06	0	2.15085e+06	2.37144e+06	2.13664	0.000170875	1.09535	Nonsignificant	None	1	Molecular Function:nucleic acid binding (GO:0003676)	THO complex subunit 4	--	ko03013 RNA transport ko03015 mRNA surveillance pathway ko03040 Spliceosome	RNA recognition motif (RRM) domain	J	Translation, ribosomal structure and biogenesis ;	IPR000504 [RNA recognition motif domain] ; IPR025715[Chromatin target of PRMT1 protein, C-terminal]
Dhu000009514	locus=Chr11:58303157:58311002:+ [translate_table: standard]	-	3.68198e+06	1.9542e+06	2.29139e+06	3.53186e+06	2.75377e+06	3.99331e+06	0.771244	0.288301	-0.37474	Nonsignificant	None	4	Molecular Function:translation initiation factor activity (GO:0003743),Molecular Function:protein binding (GO:0005515),Cellular Component:cytoplasm (GO:0005737),Cellular Component:eukaryotic translation initiation factor 3 complex (GO:0005852)	translation initiation factor 3 subunit H	--	ko03013 RNA transport	--	--	--	IPR000555 [JAB1/MPN/MOV34 metalloenzyme domain] ; IPR027524[Eukaryotic translation initiation factor 3 subunit H]
Dhu000019365	locus=Chr17:24920340:24930784:+ [translate_table: standard]	-	9.47217e+06	1.02933e+07	1.05673e+07	1.09127e+07	8.12231e+06	8.86619e+06	1.08715	0.417216	0.120549	Nonsignificant	None	2	Molecular Function:ribokinase activity (GO:0004747),Biological Process:D-ribose metabolic process (GO:0006014)	ribokinase	2.7.1.15	ko00030 Pentose phosphate pathway	Sugar or nucleoside kinase, ribokinase family	G	Carbohydrate transport and metabolism ;	IPR002139 [Ribokinase/fructokinase] ; IPR011611[Carbohydrate kinase PfkB]
Dhu000014775	locus=Chr1:5888683:5911000:- [translate_table: standard]	-	9.46318e+06	9.96667e+06	1.03066e+07	2.65131e+06	3.70787e+06	3.73723e+06	2.94525	0.000111683	1.55839	Nonsignificant	None	--	--	--	--	--	--	--	--	IPR008479 [Protein of unknown function DUF760]
Dhu000009164	locus=Chr7:25515358:25524528:+ [translate_table: standard]	-	3.12458e+06	3.0518e+06	2.93355e+06	3.80488e+06	4.3905e+06	4.91041e+06	0.695107	0.0147424	-0.524693	Nonsignificant	None	--	--	--	--	--	Acetyl esterase/lipase	I	Lipid transport and metabolism ;	IPR000073 [Alpha/beta hydrolase fold-1]
Dhu000028577	locus=Chr3:5531528:5567964:+ [translate_table: standard]	-	3.01063e+07	2.55775e+07	2.87696e+07	2.38736e+07	1.92112e+07	2.07291e+07	1.32343	0.0231347	0.404285	Nonsignificant	None	--	--	--	--	--	Beta-phosphoglucomutase or related phosphatase, HAD superfamily	GR	Carbohydrate transport and metabolism ; General function prediction only ;	IPR023214 [HAD-like domain]
Dhu000025977	locus=Chr13:20911472:20914165:- [translate_table: standard]	-	2.68075e+06	2.58651e+06	1.81958e+06	1.87314e+07	2.05738e+07	2.10112e+07	0.117494	1.89155e-05	-3.08934	Significant	down	4	Biological Process:intracellular protein transport (GO:0006886),Biological Process:nucleocytoplasmic transport (GO:0006913),Molecular Function:Ran GTPase binding (GO:0008536),Molecular Function:protein transporter activity (GO:0008565)	importin subunit beta-1	--	ko03013 RNA transport	--	--	--	IPR001494 [Importin-beta, N-terminal domain] ; IPR027140[Importin subunit beta-1, plants]
Dhu000003501	locus=Chr13:1314899:1340896:+ [translate_table: standard]	-	1.15858e+07	9.79077e+06	1.013e+07	3.42688e+06	2.66741e+06	918038	4.49302	0.000907712	2.16769	Significant	up	--	--	--	--	--	--	--	--	IPR007052 [CS domain] ; IPR007699[SGS domain] ; IPR015120[Siah interacting protein, N-terminal]
Dhu000016047	locus=Chr16:24879723:24909632:- [translate_table: standard]	-	1.12072e+07	1.07252e+07	9.81641e+06	0	1.01647e+07	9.61649e+06	1.07	0.307593	0.097613	Nonsignificant	None	2	Biological Process:isoprenoid biosynthetic process (GO:0008299),Molecular Function:2-C-methyl-D-erythritol 4-phosphate cytidylyltransferase activity (GO:0050518)	2-C-methyl-D-erythritol 4-phosphate cytidylyltransferase	2.7.7.60	ko00900 Terpenoid backbone biosynthesis ko01100 Metabolic pathways ko01110 Biosynthesis of secondary metabolites	2-C-methyl-D-erythritol 4-phosphate cytidylyltransferase	I	Lipid transport and metabolism ;	IPR001228 [2-C-methyl-D-erythritol 4-phosphate cytidylyltransferase] ; IPR025877[MobA-like NTP transferase]
Dhu000002534	locus=Chr3:12329872:12338451:+ [translate_table: standard]	-	1.56141e+08	1.63212e+08	1.59057e+08	3.28512e+07	3.53421e+07	3.78703e+07	4.51059	1.00328e-06	2.17332	Significant	up	3	Biological Process:glycerol ether metabolic process (GO:0006662),Molecular Function:protein disulfide oxidoreductase activity (GO:0015035),Biological Process:cell redox homeostasis (GO:0045454)	thioredoxin 1	--		Negative regulator of GroEL, contains thioredoxin-like and TPR-like domains	O	Posttranslational modification, protein turnover, chaperones ;	IPR005746 [Thioredoxin] ; IPR013766[Thioredoxin domain]
Dhu000003874	locus=Chr4:4280900:4281154:- [translate_table: standard]	-	1.18267e+07	1.18264e+07	1.22668e+07	1.34146e+07	1.43549e+07	1.28416e+07	0.884485	0.0282083	-0.177091	Nonsignificant	None	4	Molecular Function:structural constituent of cytoskeleton (GO:0005200),Molecular Function:GTP binding (GO:0005525),Cellular Component:microtubule (GO:0005874),Biological Process:microtubule-based process (GO:0007017)	tubulin beta	--	ko04145 Phagosome	--	--	--	IPR000217 [Tubulin] ; IPR002453[Beta tubulin]
Dhu000027610	locus=Chr8:28862380:28866044:- [translate_table: standard]	-	1.1238e+07	6.66341e+06	1.06415e+07	1.65429e+06	3.73276e+06	2.46546e+06	3.63487	0.0114509	1.8619	Nonsignificant	None	2	Molecular Function:oxidoreductase activity (GO:0016491),Biological Process:oxidation-reduction process (GO:0055114)	--	--	--	Aldo/keto reductase, related to diketogulonate reductase	Q	Secondary metabolites biosynthesis, transport and catabolism ;	IPR020471 [Aldo/keto reductase] ; IPR023210[NADP-dependent oxidoreductase domain]
Dhu000007772	locus=Chr17:104316885:104318396:- [translate_table: standard]	-	9.51283e+06	9.6039e+06	8.84925e+06	1.46434e+07	1.40396e+07	1.40163e+07	0.654952	9.77765e-05	-0.610539	Nonsignificant	None	3	Molecular Function:iron ion binding (GO:0005506),Molecular Function:heme binding (GO:0020037),Biological Process:oxidation-reduction process (GO:0055114)	hydroperoxide dehydratase	4.2.1.92	ko00592 alpha-Linolenic acid metabolism ko01100 Metabolic pathways ko01110 Biosynthesis of secondary metabolites	Cytochrome P450	QV	Secondary metabolites biosynthesis, transport and catabolism ; Defense mechanisms ;	IPR001128 [Cytochrome P450]
Dhu000023249	locus=Chr18:84096024:84103528:- [translate_table: standard]	-	5.96328e+06	5.64422e+06	5.30644e+06	8.26685e+06	7.68359e+06	7.47253e+06	0.722109	0.00203718	-0.469712	Nonsignificant	None	5	Molecular Function:magnesium ion binding (GO:0000287),Molecular Function:RNA binding (GO:0003723),Molecular Function:phenylalanine-tRNA ligase activity (GO:0004826),Molecular Function:ATP binding (GO:0005524),Biological Process:phenylalanyl-tRNA aminoacylation (GO:0006432)	phenylalanyl-tRNA synthetase beta chain	6.1.1.20	ko00970 Aminoacyl-tRNA biosynthesis	Phenylalanyl-tRNA synthetase beta subunit	J	Translation, ribosomal structure and biogenesis ;	IPR005146 [B3/B4 tRNA-binding domain] ; IPR005147[tRNA synthetase, B5-domain]
Dhu000017587	locus=Chr2:33920116:33932268:+ [translate_table: standard]	-	3.47299e+06	1.56241e+06	2.34437e+06	1.06755e+06	3.92007e+06	2.97868e+06	0.926374	0.855357	-0.110333	Nonsignificant	None	2	Biological Process:carbohydrate metabolic process (GO:0005975),Molecular Function:quinone binding (GO:0048038)	--	--	--	Glucose/arabinose dehydrogenase, beta-propeller fold	G	Carbohydrate transport and metabolism ;	IPR012938 [Glucose/Sorbosone dehydrogenase]
Dhu000016515	locus=Chr6:2542231:2548635:+ [translate_table: standard]	-	2.67938e+06	2.6404e+06	2.74254e+06	9.42364e+06	1.02225e+07	1.04637e+07	0.267763	0.00168305	-1.90097	Nonsignificant	None	2	Molecular Function:GTPase activity (GO:0003924),Molecular Function:GTP binding (GO:0005525)	116 kDa U5 small nuclear ribonucleoprotein component	--	ko03040 Spliceosome	Translation elongation factor EF-G, a GTPase	J	Translation, ribosomal structure and biogenesis ;	IPR000640 [Translation elongation factor EFG, V domain] ; IPR000795[Transcription factor, GTP-binding domain] ; IPR004161[Translation elongation factor EFTu-like, domain 2] ; IPR005517[Translation elongation factor EFG/EF2, domain IV] ; IPR031950[116 kDa U5 small nuclear ribonucleoprotein component, N-terminal]
Dhu000007950	locus=Chr3:2588893:2598751:+ [translate_table: standard]	-	1.46033e+07	1.44629e+07	1.39168e+07	4.89378e+06	2.09748e+06	6.27872e+06	3.23912	0.00136246	1.6956	Nonsignificant	None	--	--	--	--	--	Phospholipase/lecithinase/hemolysin	IR	Lipid transport and metabolism ; General function prediction only ;	IPR001087 [GDSL lipase/esterase]
Dhu000015785	locus=Chr17:113247795:113257672:- [translate_table: standard]	-	1.22023e+08	1.12445e+08	1.2226e+08	7.0527e+07	8.41976e+07	7.64635e+07	1.54302	0.00121154	0.625753	Nonsignificant	None	2	Molecular Function:GTP binding (GO:0005525),Biological Process:small GTPase mediated signal transduction (GO:0007264)	Ras-related protein Rab-11A	--	ko04144 Endocytosis	GTPase SAR1 family domain	R	General function prediction only ;	IPR001806 [Small GTPase superfamily]
Dhu000001138	locus=Chr8:35704935:35706383:- [translate_table: standard]	-	3.60096e+06	3.37777e+06	3.21147e+06	1.4477e+06	1.04168e+06	2.07744e+06	2.23135	0.00432388	1.15792	Nonsignificant	None	2	Biological Process:cellular amino acid metabolic process (GO:0006520),Biological Process:oxidation-reduction process (GO:0055114)	--	--	ko00260 Glycine, serine and threonine metabolism ko00261 Monobactam biosynthesis ko00270 Cysteine and methionine metabolism ko00300 Lysine biosynthesis ko01100 Metabolic pathways ko01110 Biosynthesis of secondary metabolites ko01230 Biosynthesis of amino acids	Aspartokinase	E	Amino acid transport and metabolism ;	IPR001342 [Homoserine dehydrogenase, catalytic]
Dhu000016114	locus=Chr8:8250235:8268618:+ [translate_table: standard]	-	4.30581e+06	4.33731e+06	3.14836e+06	1.7441e+06	1.6561e+06	1.65679e+06	2.33172	0.0284727	1.22139	Nonsignificant	None	1	Molecular Function:GTP binding (GO:0005525)	--	--	--	Ribosome-binding ATPase YchF, GTP1/OBG family	J	Translation, ribosomal structure and biogenesis ;	IPR006073 [GTP binding domain] ; IPR013029[Domain of unknown function DUF933] ; IPR031167[OBG-type guanine nucleotide-binding (G) domain]
Dhu000012335	locus=Chr13:21657099:21673662:+ [translate_table: standard]	-	1.40838e+07	1.17328e+07	1.34358e+07	2.80348e+06	3.54925e+06	3.79141e+06	3.86947	0.000218596	1.95214	Nonsignificant	None	2	Molecular Function:cytochrome-c oxidase activity (GO:0004129),Cellular Component:mitochondrial envelope (GO:0005740)	cytochrome c oxidase subunit 5b	--	ko00190 Oxidative phosphorylation ko01100 Metabolic pathways	--	--	--	IPR002124 [Cytochrome c oxidase, subunit Vb]
Dhu000010590	locus=Chr11:11646565:11677358:+ [translate_table: standard]	-	9.73114e+06	9.63798e+06	1.00919e+07	1.58736e+07	1.25151e+07	1.51897e+07	0.676045	0.0421048	-0.564808	Nonsignificant	None	--	--	--	--	--	Predicted Rossmann fold nucleotide-binding protein DprA/Smf involved in DNA uptake	L	Replication, recombination and repair ;	--
Dhu000028955	locus=Chr19:114589124:114598739:+ [translate_table: standard]	-	2.20167e+07	2.29498e+07	2.32159e+07	1.23816e+07	1.22164e+07	1.33742e+07	1.79559	3.96441e-05	0.844457	Nonsignificant	None	1	Biological Process:primary metabolic process (GO:0044238)	--	--	--	Ribosome-associated translation inhibitor RaiA	J	Translation, ribosomal structure and biogenesis ;	IPR003489 [Ribosomal protein S30Ae/sigma 54 modulation protein] ; IPR032528[Sigma 54 modulation/S30EA ribosomal protein, C-terminal]
Dhu000012715	locus=Chr12:9828543:9845875:- [translate_table: standard]	-	3.24921e+06	3.30017e+06	2.77308e+06	5.54106e+06	6.34494e+06	7.89297e+06	0.471332	0.00800272	-1.08518	Nonsignificant	None	1	Molecular Function:protein binding (GO:0005515)	--	--	--	--	--	--	IPR000048 [IQ motif, EF-hand binding site]
Dhu000004171	locus=Chr19:110357227:110363933:- [translate_table: standard]	-	3.52369e+07	3.71063e+07	3.46873e+07	1.30047e+07	1.33817e+07	1.44148e+07	2.62322	1.27396e-05	1.39134	Nonsignificant	None	--	--	--	--	--	--	--	--	IPR012336 [Thioredoxin-like fold]
Dhu000002677	locus=Chr7:16403280:16411449:+ [translate_table: standard]	-	1.26631e+07	1.4646e+07	1.38806e+07	5.16294e+06	4.37478e+06	4.81139e+06	2.87053	0.000134664	1.52132	Nonsignificant	None	4	Molecular Function:structural constituent of ribosome (GO:0003735),Cellular Component:intracellular (GO:0005622),Cellular Component:ribosome (GO:0005840),Biological Process:translation (GO:0006412)	large subunit ribosomal protein L21e	--	ko03010 Ribosome	Ribosomal protein L21E	J	Translation, ribosomal structure and biogenesis ;	IPR001147 [Ribosomal protein L21e]
Dhu000013106	locus=Chr17:98073459:98095810:+ [translate_table: standard]	-	7.34393e+06	7.29171e+06	6.7006e+06	3.76083e+06	3.2762e+06	2.74953e+06	2.18015	0.000421765	1.12443	Nonsignificant	None	3	Molecular Function:6-phosphofructokinase activity (GO:0003872),Biological Process:fructose 6-phosphate metabolic process (GO:0006002),Biological Process:glycolytic process (GO:0006096)	6-phosphofructokinase 1	2.7.1.11	ko00010 Glycolysis / Gluconeogenesis ko00030 Pentose phosphate pathway ko00051 Fructose and mannose metabolism ko00052 Galactose metabolism ko01100 Metabolic pathways ko01110 Biosynthesis of secondary metabolites ko01200 Carbon metabolism ko01230 Biosynthesis of amino acids ko03018 RNA degradation	6-phosphofructokinase	G	Carbohydrate transport and metabolism ;	IPR000023 [Phosphofructokinase domain] ; IPR022953[ATP-dependent 6-phosphofructokinase]
Dhu000028516	locus=Chr6:82727719:82770074:+ [translate_table: standard]	-	7.25477e+06	7.57346e+06	7.54752e+06	2.37966e+07	2.3335e+07	2.1168e+07	0.327611	0.00245318	-1.60994	Nonsignificant	None	3	Molecular Function:inositol monophosphate 1-phosphatase activity (GO:0008934),Biological Process:phosphatidylinositol phosphorylation (GO:0046854),Biological Process:inositol phosphate dephosphorylation (GO:0046855)	myo-inositol-1(or 4)-monophosphatase	3.1.3.25	ko00562 Inositol phosphate metabolism ko01100 Metabolic pathways ko04070 Phosphatidylinositol signaling system	Archaeal fructose-1,6-bisphosphatase or related enzyme of inositol monophosphatase family	G	Carbohydrate transport and metabolism ;	IPR000760 [Inositol monophosphatase-like] ; IPR033942[Inositol monophosphatase]
Dhu000019351	locus=Chr15:783622:784736:+ [translate_table: standard]	-	9.76924e+06	9.54771e+06	8.36466e+06	1.16694e+07	1.06217e+07	1.09099e+07	0.833761	0.0265411	-0.262295	Nonsignificant	None	1	Biological Process:response to stress (GO:0006950)	--	--	--	Nucleotide-binding universal stress protein, UspA family	T	Signal transduction mechanisms ;	IPR006016 [UspA]
Dhu000020416	locus=Chr10:2578675:2585997:+ [translate_table: standard]	-	4.30801e+06	4.22678e+06	4.5271e+06	797664	1.01727e+06	855027	4.89216	6.33099e-06	2.29047	Significant	up	2	Molecular Function:FMN binding (GO:0010181),Molecular Function:oxidoreductase activity (GO:0016491)	NAD(P)H dehydrogenase (quinone)	1.6.5.2	ko00130 Ubiquinone and other terpenoid-quinone biosynthesis ko01110 Biosynthesis of secondary metabolites	Multimeric flavodoxin WrbA	C	Energy production and conversion ;	IPR005025 [NADPH-dependent FMN reductase-like] ; IPR008254[Flavodoxin/nitric oxide synthase]
Dhu000010614	locus=Chr16:91124154:91139028:- [translate_table: standard]	-	1.5451e+07	1.62145e+07	1.53296e+07	1.86976e+07	1.79899e+07	1.78351e+07	0.861939	0.00282469	-0.214343	Nonsignificant	None	--	--	--	--	--	Uncharacterized conserved protein YbjT, contains NAD(P)-binding and DUF2867 domains	R	General function prediction only ;	IPR013857 [NADH:ubiquinone oxidoreductase intermediate-associated protein 30] ; IPR016040[NAD(P)-binding domain]
Dhu000007098	locus=Chr17:18388280:18393874:- [translate_table: standard]	-	759874	759739	675059	0	0	0	Inf	0	Inf	Significant	up	2	Molecular Function:serine-type carboxypeptidase activity (GO:0004185),Biological Process:proteolysis (GO:0006508)	serine carboxypeptidase-like clade I	3.4.16.-	--	Carboxypeptidase C (cathepsin A)	E	Amino acid transport and metabolism ;	IPR001563 [Peptidase S10, serine carboxypeptidase]
Dhu000026203	locus=Chr7:27772927:27775867:+ [translate_table: standard]	-	4.48989e+06	5.17778e+06	4.98163e+06	1.54302e+06	2.4493e+06	0	2.44624	0.00668916	1.29057	Nonsignificant	None	3	Molecular Function:methyltransferase activity (GO:0008168),Molecular Function:O-methyltransferase activity (GO:0008171),Molecular Function:protein dimerization activity (GO:0046983)				SAM-dependent methyltransferase	QR	Secondary metabolites biosynthesis, transport and catabolism ; General function prediction only ;	IPR001077 [O-methyltransferase, family 2] ; IPR012967[Plant methyltransferase dimerisation] ; IPR016461[O-methyltransferase COMT-type]
Dhu000003056	locus=Chr14:36123031:36127814:+ [translate_table: standard]	-	2.49306e+07	2.64272e+07	2.90576e+07	1.91312e+06	2.04611e+06	312895	18.8233	4.42349e-05	4.23445	Significant	up	2	Biological Process:biosynthetic process (GO:0009058),Molecular Function:strictosidine synthase activity (GO:0016844)	--	--	--	Sugar lactone lactonase YvrE	G	Carbohydrate transport and metabolism ;	IPR004141 [Strictosidine synthase] ; IPR018119[Strictosidine synthase, conserved region]
Dhu000010362	locus=Chr15:59527324:59556584:+ [translate_table: standard]	-	2.90639e+06	3.08624e+06	2.93502e+06	1.48485e+06	1.5526e+06	1.75664e+06	1.86222	0.000154043	0.897024	Nonsignificant	None	2	Molecular Function:DNA-directed 5'-3' RNA polymerase activity (GO:0003899),Molecular Function:protein dimerization activity (GO:0046983)	DNA-directed RNA polymerase II subunit RPB3	--	ko00230 Purine metabolism ko00240 Pyrimidine metabolism ko01100 Metabolic pathways ko03020 RNA polymerase	DNA-directed RNA polymerase, alpha subunit/40 kD subunit	K	Transcription ;	IPR011262 [DNA-directed RNA polymerase, insert domain] ; IPR011263[DNA-directed RNA polymerase, RpoA/D/Rpb3-type]
Dhu000007009	locus=Chr18:2406740:2412354:- [translate_table: standard]	-	1.9643e+07	1.97299e+07	1.97026e+07	1.50286e+07	1.66801e+07	1.67218e+07	1.2198	0.0236144	0.286643	Nonsignificant	None	4	Molecular Function:structural constituent of ribosome (GO:0003735),Cellular Component:intracellular (GO:0005622),Cellular Component:ribosome (GO:0005840),Biological Process:translation (GO:0006412)	small subunit ribosomal protein S6e	--	ko03010 Ribosome	Ribosomal protein S6E (S10)	J	Translation, ribosomal structure and biogenesis ;	IPR001377 [Ribosomal protein S6e]
Dhu000013071	locus=Chr7:40437680:40460496:+ [translate_table: standard]	-	1.41979e+07	1.48723e+07	1.36113e+07	3.5921e+06	3.1103e+06	1.93186e+06	4.94328	5.01252e-05	2.30547	Significant	up	5	Molecular Function:structural molecule activity (GO:0005198),Biological Process:intracellular protein transport (GO:0006886),Biological Process:vesicle-mediated transport (GO:0016192),Cellular Component:clathrin coat of trans-Golgi network vesicle (GO:0030130),Cellular Component:clathrin coat of coated pit (GO:0030132)	--	--	--	--	--	--	IPR000996 [Clathrin light chain]
Dhu000013939	locus=Chr6:6033808:6036245:- [translate_table: standard]	-	3.69865e+07	2.67992e+07	2.40164e+07	7.96416e+06	8.45977e+06	7.15197e+06	3.72423	0.0312723	1.89694	Nonsignificant	None	3	Molecular Function:structural constituent of ribosome (GO:0003735),Cellular Component:ribosome (GO:0005840),Biological Process:translation (GO:0006412)	small subunit ribosomal protein S14e	--	ko03010 Ribosome	Ribosomal protein S11	J	Translation, ribosomal structure and biogenesis ;	IPR001971 [Ribosomal protein S11]
Dhu000016890	locus=Chr19:108618708:108620634:+ [translate_table: standard]	-	6.53406e+06	5.9784e+06	7.9021e+06	434693	1.86996e+06	1.25004e+06	5.743	0.00135439	2.52181	Significant	up	3	Molecular Function:iron ion binding (GO:0005506),Molecular Function:heme binding (GO:0020037),Biological Process:oxidation-reduction process (GO:0055114)	--	--	--	Cytochrome P450	QV	Secondary metabolites biosynthesis, transport and catabolism ; Defense mechanisms ;	IPR001128 [Cytochrome P450] ; IPR002401[Cytochrome P450, E-class, group I]
Dhu000017199	locus=Chr11:55703918:55728150:- [translate_table: standard]	-	1.44804e+08	1.4388e+08	1.53151e+08	3.0503e+08	3.1899e+08	3.10463e+08	0.472813	5.20667e-06	-1.08066	Nonsignificant	None	--	--	citrate synthase	2.3.3.1	ko00020 Citrate cycle (TCA cycle) ko00630 Glyoxylate and dicarboxylate metabolism ko01100 Metabolic pathways ko01110 Biosynthesis of secondary metabolites ko01200 Carbon metabolism ko01210 2-Oxocarboxylic acid metabolism ko01230 Biosynthesis of amino acids	Citrate synthase	C	Energy production and conversion ;	IPR002020 [Citrate synthase]
Dhu000006847	locus=Chr15:2291438:2296585:- [translate_table: standard]	-	4.37193e+06	3.99611e+06	3.94735e+06	6.89325e+06	6.8466e+06	6.87781e+06	0.597323	0.00214273	-0.743417	Nonsignificant	None	3	Biological Process:metabolic process (GO:0008152),Molecular Function:oxidoreductase activity (GO:0016491),Biological Process:oxidation-reduction process (GO:0055114)	coniferyl-aldehyde dehydrogenase	1.2.1.68	ko00940 Phenylpropanoid biosynthesis	Acyl-CoA reductase or other NAD-dependent aldehyde dehydrogenase	C	Energy production and conversion ;	IPR015590 [Aldehyde dehydrogenase domain]
Dhu000023633	locus=Chr3:6273778:6274218:+ [translate_table: standard]	-	1.92882e+07	1.91864e+07	1.80905e+07	9.72215e+06	1.0534e+07	9.85995e+06	1.87824	4.29815e-05	0.909379	Nonsignificant	None	3	Molecular Function:structural constituent of ribosome (GO:0003735),Cellular Component:ribosome (GO:0005840),Biological Process:translation (GO:0006412)	small subunit ribosomal protein S16e	--	ko03010 Ribosome	Ribosomal protein S9	J	Translation, ribosomal structure and biogenesis ;	IPR000754 [Ribosomal protein S9]
Dhu000008348	locus=Chr4:49851103:49852567:- [translate_table: standard]	-	4.40617e+06	4.9864e+06	4.95047e+06	1.63221e+06	0	1.72041e+06	2.85211	0.00105414	1.51203	Nonsignificant	None	1	Molecular Function:nucleic acid binding (GO:0003676)	heterogeneous nuclear ribonucleoprotein A1/A3	--	ko03040 Spliceosome	RNA recognition motif (RRM) domain	J	Translation, ribosomal structure and biogenesis ;	IPR000504 [RNA recognition motif domain]
Dhu000000285	locus=utig000000285:51:17932:+ [translate_table: standard]	-	1.00438e+07	8.82054e+06	9.26469e+06	8.06581e+06	4.9489e+06	6.35853e+06	1.45195	0.0395301	0.537995	Nonsignificant	None	--	--	--	--	--	--	--	--	--
Dhu000010211	locus=Chr11:4848992:4859534:- [translate_table: standard]	-	4.65903e+07	4.4511e+07	4.5662e+07	2.57568e+07	2.75918e+07	3.05709e+07	1.6297	0.000321871	0.704603	Nonsignificant	None	--	--	--	--	--	--	--	--	IPR013097 [Stress responsive alpha-beta barrel]
Dhu000010756	locus=Chr3:8787131:8791332:+ [translate_table: standard]	-	8.7914e+06	8.61353e+06	8.86348e+06	3.1162e+06	3.93042e+06	2.20161e+06	2.84037	0.00669406	1.50608	Nonsignificant	None	5	Molecular Function:aspartate carbamoyltransferase activity (GO:0004070),Biological Process:'de novo' pyrimidine nucleobase biosynthetic process (GO:0006207),Biological Process:cellular amino acid metabolic process (GO:0006520),Molecular Function:amino acid binding (GO:0016597),Molecular Function:carboxyl- or carbamoyltransferase activity (GO:0016743)	aspartate carbamoyltransferase catalytic subunit	2.1.3.2	ko00240 Pyrimidine metabolism ko00250 Alanine, aspartate and glutamate metabolism ko01100 Metabolic pathways	Aspartate carbamoyltransferase, catalytic chain	F	Nucleotide transport and metabolism ;	IPR002082 [Aspartate carbamoyltransferase] ; IPR006130[Aspartate/ornithine carbamoyltransferase] ; IPR006131[Aspartate/ornithine carbamoyltransferase, Asp/Orn-binding domain] ; IPR006132[Aspartate/ornithine carbamoyltransferase, carbamoyl-P binding]
Dhu000018106	locus=Chr18:84441368:84443526:+ [translate_table: standard]	-	4.88004e+06	5.05399e+06	4.66749e+06	1.28457e+06	427729	1.19185e+06	5.0278	0.000185778	2.32993	Significant	up	2	Biological Process:proteolysis (GO:0006508),Molecular Function:cysteine-type peptidase activity (GO:0008234)	KDEL-tailed cysteine endopeptidase	3.4.22.-	--	Cysteine protease, C1A family	O	Posttranslational modification, protein turnover, chaperones ;	IPR000668 [Peptidase C1A, papain C-terminal] ; IPR013128[Peptidase C1A] ; IPR013201[Cathepsin propeptide inhibitor domain (I29)]
Dhu000009999	locus=Chr8:14830103:14848292:- [translate_table: standard]	-	3.14452e+06	3.78031e+06	3.62838e+06	1.92834e+06	2.12009e+06	2.01413e+06	1.74072	0.00168994	0.799686	Nonsignificant	None	--	--	--	--	--	--	--	--	--
Dhu000028790	locus=Chr9:4839591:4889856:- [translate_table: standard]	-	6.78978e+06	6.11969e+06	6.02537e+06	1.80279e+06	1.75777e+06	2.59504e+06	3.07603	0.000301922	1.62107	Nonsignificant	None	3	Biological Process:metabolic process (GO:0008152),Molecular Function:oxidoreductase activity (GO:0016491),Biological Process:oxidation-reduction process (GO:0055114)	1-pyrroline-5-carboxylate dehydrogenase	1.2.1.88	ko00250 Alanine, aspartate and glutamate metabolism ko00330 Arginine and proline metabolism ko01100 Metabolic pathways	Acyl-CoA reductase or other NAD-dependent aldehyde dehydrogenase	C	Energy production and conversion ;	IPR015590 [Aldehyde dehydrogenase domain]
Dhu000003907	locus=Chr14:49011802:49017850:+ [translate_table: standard]	-	2.02232e+07	3.11142e+07	1.96432e+07	2.22059e+07	2.39398e+07	2.99328e+07	0.932993	0.719273	-0.100062	Nonsignificant	None	--	--	--	--	--	--	--	--	--
Dhu000028864	locus=Chr16:68904469:68939435:+ [translate_table: standard]	-	1.33712e+07	1.41864e+07	1.2909e+07	2.41292e+07	2.47112e+07	2.30488e+07	0.562903	6.91216e-05	-0.829041	Nonsignificant	None	2	Molecular Function:serine-type endopeptidase activity (GO:0004252),Biological Process:proteolysis (GO:0006508)	ATP-dependent Clp protease, protease subunit	3.4.21.92		ATP-dependent protease ClpP, protease subunit	O	Posttranslational modification, protein turnover, chaperones ;	IPR001907 [ATP-dependent Clp protease proteolytic subunit] ; IPR023562[Clp protease proteolytic subunit /Translocation-enhancing protein TepA]
Dhu000006139	locus=Chr6:11705706:11736893:+ [translate_table: standard]	-	1.98997e+06	1.84671e+06	2.17484e+06	806882	1.00221e+06	1.60898e+06	1.75874	0.029067	0.814545	Nonsignificant	None	--	--	protein TIF31	--	--	Putative Zn-dependent protease, contains TPR repeats	R	General function prediction only ;	IPR028275 [Clustered mitochondria protein, N-terminal] ; IPR033646[CLU central domain]
Dhu000015151	locus=Chr15:82343731:82346759:- [translate_table: standard]	-	2.29756e+06	2.63341e+06	2.26726e+06	0	564811	375201	5.10506	0.0013958	2.35193	Significant	up	3	Molecular Function:oxidoreductase activity (GO:0016491),Molecular Function:metal ion binding (GO:0046872),Biological Process:oxidation-reduction process (GO:0055114)	linoleate 9S-lipoxygenase	1.13.11.58	ko00591 Linoleic acid metabolism	Catalase	P	Inorganic ion transport and metabolism ;	IPR000907 [Lipoxygenase] ; IPR001246[Lipoxygenase, plant] ; IPR013819[Lipoxygenase, C-terminal]
Dhu000021113	locus=Chr16:75599765:75606812:+ [translate_table: standard]	-	2.36973e+06	1.69613e+06	1.57958e+06	2.25306e+06	1.64001e+06	1.45056e+06	1.05648	0.785324	0.0792673	Nonsignificant	None	2	Molecular Function:ATP binding (GO:0005524),Molecular Function:ATPase activity (GO:0016887)	--	--	--	ATPase components of ABC transporters with duplicated ATPase domains	R	General function prediction only ;	IPR003439 [ABC transporter-like] ; IPR003593[AAA+ ATPase domain]
Dhu000012288	locus=Chr19:8749098:8750366:+ [translate_table: standard]	-	4.92281e+06	4.5304e+06	4.5388e+06	3.4966e+06	3.18705e+06	2.22622e+06	1.57039	0.0137434	0.651127	Nonsignificant	None	--	--	large subunit ribosomal protein L7e	--	ko03010 Ribosome	Ribosomal protein L30/L7E	J	Translation, ribosomal structure and biogenesis ;	IPR012988 [Ribosomal protein L30, N-terminal] ; IPR016082[Ribosomal protein L30, ferredoxin-like fold domain]
Dhu000006070	locus=Chr12:905969:910615:- [translate_table: standard]	-	1.08309e+07	1.13571e+07	1.15176e+07	2.12094e+06	2.49716e+06	2.93975e+06	4.45969	1.01028e-05	2.15695	Significant	up	--	--	nascent polypeptide-associated complex subunit alpha	--	--	--	--	--	IPR002715 [Nascent polypeptide-associated complex NAC domain] ; IPR016641[Nascent polypeptide-associated complex subunit alpha]
Dhu000028406	locus=Chr16:58499318:58500522:+ [translate_table: standard]	-	3.08766e+06	2.40033e+06	3.5561e+06	6.53965e+06	4.82248e+06	3.44511e+06	0.610787	0.114858	-0.711258	Nonsignificant	None	--	--	ribulose-bisphosphate carboxylase small chain	4.1.1.39	ko00630 Glyoxylate and dicarboxylate metabolism ko00710 Carbon fixation in photosynthetic organisms ko01100 Metabolic pathways ko01200 Carbon metabolism	Ribulose bisphosphate carboxylase small subunit	G	Carbohydrate transport and metabolism ;	IPR000894 [Ribulose bisphosphate carboxylase small chain, domain] ; IPR024681[Ribulose bisphosphate carboxylase, small chain]
Dhu000011893	locus=Chr14:52392144:52406933:+ [translate_table: standard]	-	1.61554e+07	1.57734e+07	1.60625e+07	7.70462e+06	1.14574e+07	7.15336e+06	1.8237	0.0324928	0.866869	Nonsignificant	None	1	Biological Process:oxidation-reduction process (GO:0055114)	L-iditol 2-dehydrogenase	1.1.1.14	ko00040 Pentose and glucuronate interconversions ko00051 Fructose and mannose metabolism ko01100 Metabolic pathways	Threonine dehydrogenase or related Zn-dependent dehydrogenase	ER	Amino acid transport and metabolism ; General function prediction only ;	IPR013154 [Alcohol dehydrogenase, N-terminal]
Dhu000025096	locus=Chr5:1819385:1832035:+ [translate_table: standard]	-	3.89453e+06	3.90821e+06	3.40795e+06	4.43149e+06	4.39611e+06	3.21386e+06	0.931007	0.556924	-0.103136	Nonsignificant	None	1	Molecular Function:FAD binding (GO:0071949)	--	--	--	2-polyprenyl-6-methoxyphenol hydroxylase and related FAD-dependent oxidoreductases	HC	Coenzyme transport and metabolism ; Energy production and conversion ;	IPR002938 [FAD-binding domain]
Dhu000019246	locus=Chr4:27909095:27916906:+ [translate_table: standard]	-	7.10248e+07	6.86292e+07	7.21791e+07	2.44659e+07	2.60951e+07	2.61661e+07	2.76086	2.851e-06	1.46512	Nonsignificant	None	4	Molecular Function:peroxidase activity (GO:0004601),Biological Process:response to oxidative stress (GO:0006979),Molecular Function:heme binding (GO:0020037),Biological Process:oxidation-reduction process (GO:0055114)	L-ascorbate peroxidase	1.11.1.11	ko00053 Ascorbate and aldarate metabolism ko00480 Glutathione metabolism	Catalase (peroxidase I)	P	Inorganic ion transport and metabolism ;	IPR002016 [Haem peroxidase, plant/fungal/bacterial] ; IPR002207[Plant ascorbate peroxidase]
Dhu000012629	locus=Chr2:29560849:29571523:+ [translate_table: standard]	-	2.99103e+07	2.81643e+07	2.84032e+07	2.71159e+07	2.70052e+07	2.76439e+07	1.05764	0.0538775	0.0808465	Nonsignificant	None	3	Molecular Function:structural constituent of ribosome (GO:0003735),Cellular Component:ribosome (GO:0005840),Biological Process:translation (GO:0006412)	small subunit ribosomal protein S19e	--	ko03010 Ribosome	Ribosomal protein S19E (S16A)	J	Translation, ribosomal structure and biogenesis ;	IPR001266 [Ribosomal protein S19e]
Dhu000008757	locus=Chr8:35144601:35161527:+ [translate_table: standard]	-	1.76871e+07	1.72868e+07	1.75068e+07	7.81506e+06	1.00557e+07	7.69129e+06	2.05307	0.00630381	1.03778	Nonsignificant	None	1	Molecular Function:nucleic acid binding (GO:0003676)	polyadenylate-binding protein	--	ko03013 RNA transport ko03015 mRNA surveillance pathway ko03018 RNA degradation	RNA recognition motif (RRM) domain	J	Translation, ribosomal structure and biogenesis ;	IPR000504 [RNA recognition motif domain]
Dhu000006936	locus=Chr16:72078541:72097772:- [translate_table: standard]	-	5.93599e+06	4.90061e+06	4.85888e+06	1.05649e+07	9.86184e+06	1.09488e+07	0.500246	0.000386894	-0.999292	Nonsignificant	None	--	--	alpha-N-arabinofuranosidase	3.2.1.55	ko00520 Amino sugar and nucleotide sugar metabolism	Alpha-L-arabinofuranosidase	G	Carbohydrate transport and metabolism ;	--
Dhu000000527	locus=Chr5:6191289:6199791:+ [translate_table: standard]	-	5.2288e+06	5.59273e+06	5.3799e+06	957599	270535	0	8.7946	0.000484391	3.13662	Significant	up	2	Molecular Function:electron carrier activity (GO:0009055),Molecular Function:iron-sulfur cluster binding (GO:0051536)	succinate dehydrogenase (ubiquinone) iron-sulfur subunit	1.3.5.1	ko00020 Citrate cycle (TCA cycle) ko00190 Oxidative phosphorylation ko01100 Metabolic pathways ko01110 Biosynthesis of secondary metabolites ko01200 Carbon metabolism	Succinate dehydrogenase/fumarate reductase, Fe-S protein subunit	C	Energy production and conversion ;	IPR001041 [2Fe-2S ferredoxin-type iron-sulfur binding domain] ; IPR017896[4Fe-4S ferredoxin-type, iron-sulphur binding domain] ; IPR025192[Succinate dehydogenase/fumarate reductase N-terminal]
Dhu000010912	locus=Chr18:80888535:80911499:- [translate_table: standard]	-	3.9026e+06	1.6186e+06	3.6222e+06	0	478638	1.5171e+06	3.05431	0.13431	1.61085	Nonsignificant	None	4	Molecular Function:RNA binding (GO:0003723),Molecular Function:translation initiation factor activity (GO:0003743),Cellular Component:cytoplasm (GO:0005737),Biological Process:translational initiation (GO:0006413)	translation initiation factor 4E	--	ko03013 RNA transport	--	--	--	IPR001040 [Translation Initiation factor eIF- 4e]
Dhu000000228	locus=Chr7:55528115:55529763:+ [translate_table: standard]	-	1.48099e+07	1.60892e+07	1.59967e+07	2.05798e+06	1.76133e+06	5.24398e+06	5.17425	0.000446408	2.37135	Significant	up	2	Molecular Function:oxidoreductase activity (GO:0016491),Biological Process:oxidation-reduction process (GO:0055114)	NADPH2:quinone reductase	1.6.5.5	--	NADPH:quinone reductase or related Zn-dependent oxidoreductase	CR	Energy production and conversion ; General function prediction only ;	IPR013149 [Alcohol dehydrogenase, C-terminal] ; IPR020843[Polyketide synthase, enoylreductase domain]
Dhu000000292	locus=Chr18:31172928:31190375:- [translate_table: standard]	-	1.69335e+06	2.85153e+06	1.70674e+06	2.36216e+06	1.98291e+06	1.22245e+06	1.12288	0.677646	0.1672	Nonsignificant	None	1	Molecular Function:GTP binding (GO:0005525)	--	--	--	--	--	--	IPR008803 [RHD3/Sey1] ; IPR030386[GB1/RHD3-type guanine nucleotide-binding (G) domain]
Dhu000001240	locus=Chr11:63078442:63083032:- [translate_table: standard]	-	5.95024e+06	4.72459e+06	3.68057e+06	4.92952e+06	4.32634e+06	5.66377e+06	0.962182	0.817059	-0.0556183	Nonsignificant	None	2	Cellular Component:mitochondrial outer membrane (GO:0005741),Biological Process:transmembrane transport (GO:0055085)	voltage-dependent anion channel protein 2	--		--	--	--	IPR027246 [Eukaryotic porin/Tom40]
Dhu000017029	locus=Chr16:7759020:7763282:+ [translate_table: standard]	-	1.06972e+07	8.70468e+06	9.93325e+06	4.2481e+06	3.94929e+06	6.76289e+06	1.96087	0.0108082	0.97149	Nonsignificant	None	3	Molecular Function:structural constituent of ribosome (GO:0003735),Cellular Component:ribosome (GO:0005840),Biological Process:translation (GO:0006412)	large subunit ribosomal protein L18Ae	--	ko03010 Ribosome	--	--	--	IPR023573 [Ribosomal protein 50S-L18Ae/60S-L20/60S-L18A]
Dhu000024381	locus=Chr19:72484788:72504844:+ [translate_table: standard]	-	1.00691e+07	9.55058e+06	9.69806e+06	1.13946e+07	1.13615e+07	1.32728e+07	0.813729	0.0262804	-0.29738	Nonsignificant	None	--	--	--	--	--	Predicted oxidoreductase (related to aryl-alcohol dehydrogenase)	R	General function prediction only ;	IPR023210 [NADP-dependent oxidoreductase domain]
Dhu000006574	locus=Chr3:27122905:27124470:+ [translate_table: standard]	-	2.63084e+06	1.65045e+06	2.2892e+06	6.40015e+06	4.53924e+06	4.71551e+06	0.419708	0.0100703	-1.25254	Nonsignificant	None	4	Molecular Function:monooxygenase activity (GO:0004497),Molecular Function:iron ion binding (GO:0005506),Molecular Function:heme binding (GO:0020037),Biological Process:oxidation-reduction process (GO:0055114)	hydroperoxide dehydratase	4.2.1.92	ko00592 alpha-Linolenic acid metabolism ko01100 Metabolic pathways ko01110 Biosynthesis of secondary metabolites	Cytochrome P450	QV	Secondary metabolites biosynthesis, transport and catabolism ; Defense mechanisms ;	IPR001128 [Cytochrome P450] ; IPR002403[Cytochrome P450, E-class, group IV]
Dhu000000710	locus=Chr18:7141537:7175163:+ [translate_table: standard]	-	4.65229e+06	4.08404e+06	4.9653e+06	3.77763e+06	2.96555e+06	3.44133e+06	1.34534	0.0284059	0.427969	Nonsignificant	None	1	Molecular Function:nucleic acid binding (GO:0003676)	nucleolysin TIA-1/TIAR	--	--	RNA recognition motif (RRM) domain	J	Translation, ribosomal structure and biogenesis ;	IPR000504 [RNA recognition motif domain]
Dhu000011278	locus=Chr14:53957216:53995908:+ [translate_table: standard]	-	1.6502e+07	1.94113e+07	1.90459e+07	1.12164e+06	1.05935e+07	1.46188e+06	4.17083	0.0125838	2.06033	Significant	up	2	Molecular Function:serine-type endopeptidase activity (GO:0004252),Biological Process:proteolysis (GO:0006508)	ATP-dependent Clp protease, protease subunit	3.4.21.92		ATP-dependent protease ClpP, protease subunit	O	Posttranslational modification, protein turnover, chaperones ;	IPR001907 [ATP-dependent Clp protease proteolytic subunit] ; IPR023562[Clp protease proteolytic subunit /Translocation-enhancing protein TepA]
Dhu000008464	locus=Chr14:44252361:44283145:- [translate_table: standard]	-	5.10935e+06	5.00374e+06	5.18129e+06	1.89069e+06	1.06089e+06	1.31415e+06	3.58541	0.000126204	1.84214	Nonsignificant	None	2	Molecular Function:oxidoreductase activity (GO:0016491),Biological Process:oxidation-reduction process (GO:0055114)	NADH:ubiquinone reductase (non-electrogenic)	1.6.5.9	--	NADH dehydrogenase, FAD-containing subunit	C	Energy production and conversion ;	IPR023753 [FAD/NAD(P)-binding domain]
Dhu000022146	locus=Chr10:67636071:67643903:- [translate_table: standard]	-	1.88789e+06	3.02487e+06	3.08808e+06	1.73303e+06	3.10163e+06	3.11971e+06	1.00584	0.980721	0.00840319	Nonsignificant	None	4	Molecular Function:dolichyl-diphosphooligosaccharide-protein glycotransferase activity (GO:0004579),Cellular Component:endoplasmic reticulum (GO:0005783),Biological Process:protein glycosylation (GO:0006486),Cellular Component:integral component of membrane (GO:0016021)	oligosaccharyltransferase complex subunit alpha (ribophorin I)	--	ko00510 N-Glycan biosynthesis ko01100 Metabolic pathways ko04141 Protein processing in endoplasmic reticulum	--	--	--	IPR007676 [Ribophorin I]
Dhu000022346	locus=Chr18:25502278:25532026:- [translate_table: standard]	-	5.70962e+06	5.78051e+06	5.06354e+06	1.87008e+06	1.28802e+06	3.74915e+06	2.39657	0.0143877	1.26097	Nonsignificant	None	2	Molecular Function:GTPase activity (GO:0003924),Molecular Function:GTP binding (GO:0005525)	peptide chain release factor subunit 3	--	ko03015 mRNA surveillance pathway	Translation elongation factor EF-1alpha (GTPase)	J	Translation, ribosomal structure and biogenesis ;	IPR000795 [Transcription factor, GTP-binding domain] ; IPR004160[Translation elongation factor EFTu/EF1A, C-terminal] ; IPR004161[Translation elongation factor EFTu-like, domain 2]
[truncated: 1,292 more rows]
