# Supplementary material for: Label-Free Quantitative Proteomics Unravel the Impacts of Salt Stress on Dendrobium huoshanense
Source: Front Plant Sci. 2022 May 12;13:874579. doi: 10.3389/fpls.2022.874579 (PMC9134114; doi:10.3389/fpls.2022.874579)
Supplement: Supplementary Table 2 — Score value of protein-protein interaction. [file Table_2.XLSX]

## Sheet: Na_3_19_4.vs.C_3_18_1.Net_PPI
prot1	prot2	score
Dhu000015445	Dhu000028555	232
Dhu000003644	Dhu000028210	719
Dhu000003644	Dhu000000130	197
Dhu000003644	Dhu000014602	195
Dhu000022381	Dhu000002582	154
Dhu000022381	Dhu000005028	155
Dhu000023662	Dhu000012348	198
Dhu000005125	Dhu000017729	223
Dhu000005125	Dhu000025921	223
Dhu000014615	Dhu000026483	171
Dhu000022817	Dhu000024487	256
Dhu000022817	Dhu000022570	355
Dhu000022817	Dhu000002825	221
Dhu000022783	Dhu000016890	205
Dhu000005028	Dhu000023779	196
Dhu000005028	Dhu000012735	178
Dhu000005028	Dhu000013247	756
Dhu000005028	Dhu000007551	910
Dhu000005028	Dhu000000130	219
Dhu000005028	Dhu000002582	214
Dhu000005028	Dhu000009642	163
Dhu000005028	Dhu000017134	994
Dhu000005028	Dhu000006070	574
Dhu000005028	Dhu000020021	204
Dhu000005028	Dhu000023585	999
Dhu000005028	Dhu000026483	964
Dhu000005028	Dhu000012501	852
Dhu000005028	Dhu000022628	989
Dhu000005028	Dhu000009495	999
Dhu000019960	Dhu000007648	159
Dhu000019960	Dhu000020532	256
Dhu000019960	Dhu000028466	171
Dhu000019960	Dhu000028931	173
Dhu000019960	Dhu000021847	362
Dhu000019960	Dhu000009495	218
Dhu000002314	Dhu000011799	182
Dhu000002314	Dhu000006709	182
Dhu000002314	Dhu000005733	242
39422	Dhu000026483	903
Dhu000028931	Dhu000002825	157
Dhu000028931	Dhu000021847	163
Dhu000028931	Dhu000009495	163
Dhu000012348	Dhu000011799	158
Dhu000012348	Dhu000006709	158
Dhu000012348	Dhu000017761	777
Dhu000012348	Dhu000017729	194
Dhu000012348	Dhu000025921	194
Dhu000008194	Dhu000018442	788
Dhu000008194	Dhu000009114	542
Dhu000008194	Dhu000017859	189
Dhu000003110	Dhu000016145	931
Dhu000003110	Dhu000020021	519
Dhu000009642	Dhu000017729	213
Dhu000009642	Dhu000020021	772
Dhu000009642	Dhu000010310	246
Dhu000009642	Dhu000015314	278
Dhu000009642	Dhu000012501	354
Dhu000009642	Dhu000009495	205
Dhu000009642	Dhu000025921	213
Dhu000002825	Dhu000020532	248
Dhu000025904	Dhu000017729	212
Dhu000025904	Dhu000025921	212
Dhu000017761	Dhu000028523	434
Dhu000017761	Dhu000007551	716
Dhu000017761	Dhu000002582	226
Dhu000017761	Dhu000017292	167
Dhu000017761	Dhu000002561	171
Dhu000017761	Dhu000026483	171
Dhu000017761	Dhu000022628	161
Dhu000017761	Dhu000005733	287
Dhu000017761	Dhu000014602	237
Dhu000001649	Dhu000003217	352
Dhu000001649	Dhu000012116	194
Dhu000001649	Dhu000026483	884
Dhu000017134	Dhu000003217	192
Dhu000017134	Dhu000013434	171
Dhu000017134	Dhu000013247	770
Dhu000017134	Dhu000012116	227
Dhu000017134	Dhu000007551	621
Dhu000017134	Dhu000000130	157
Dhu000017134	Dhu000006070	645
Dhu000017134	Dhu000023585	999
Dhu000017134	Dhu000012501	695
Dhu000017134	Dhu000022628	708
Dhu000017134	Dhu000009495	996
Dhu000006070	Dhu000023585	641
Dhu000006070	Dhu000012501	165
Dhu000006070	Dhu000022628	181
Dhu000006070	Dhu000009495	711
Dhu000006224	Dhu000003217	843
Dhu000006224	Dhu000012116	187
Dhu000017859	Dhu000000130	161
Dhu000025784	Dhu000025977	684
Dhu000001468	Dhu000020532	329
Dhu000001468	Dhu000009323	330
Dhu000014664	Dhu000028523	161
Dhu000014664	Dhu000022628	312
Dhu000028555	Dhu000012735	156
Dhu000028555	Dhu000013434	346
Dhu000028555	Dhu000016192	232
Dhu000028555	Dhu000000130	511
Dhu000028555	Dhu000017729	540
Dhu000028555	Dhu000002561	336
Dhu000028555	Dhu000010310	288
Dhu000028555	Dhu000014602	190
Dhu000028555	Dhu000009180	346
Dhu000028555	Dhu000025921	514
Dhu000017729	Dhu000012735	170
Dhu000017729	Dhu000003412	405
Dhu000017729	Dhu000000130	511
Dhu000017729	Dhu000002561	922
Dhu000017729	Dhu000010310	511
Dhu000017729	Dhu000012278	190
Dhu000017729	Dhu000015314	511
Dhu000017729	Dhu000014602	196
Dhu000017729	Dhu000009495	222
Dhu000017729	Dhu000025921	206
Dhu000020021	Dhu000012735	405
Dhu000020021	Dhu000012501	626
Dhu000020021	Dhu000009495	193
Dhu000002561	Dhu000018442	766
Dhu000002561	Dhu000000130	381
Dhu000002561	Dhu000025921	922
Dhu000023585	Dhu000013247	766
Dhu000023585	Dhu000012116	252
Dhu000023585	Dhu000007551	794
Dhu000023585	Dhu000000130	266
Dhu000023585	Dhu000002582	220
Dhu000023585	Dhu000026483	771
Dhu000023585	Dhu000012501	829
Dhu000023585	Dhu000022628	979
Dhu000023585	Dhu000009495	999
Dhu000026483	Dhu000003217	898
Dhu000026483	Dhu000013434	167
Dhu000026483	Dhu000028210	773
Dhu000026483	Dhu000013247	999
Dhu000026483	Dhu000007736	469
Dhu000026483	Dhu000012116	255
Dhu000026483	Dhu000007551	707
Dhu000026483	Dhu000009495	764
Dhu000010310	Dhu000023779	189
Dhu000010310	Dhu000012735	195
Dhu000010310	Dhu000011799	213
Dhu000010310	Dhu000006709	213
Dhu000010310	Dhu000007551	236
Dhu000010310	Dhu000000130	606
Dhu000010310	Dhu000002582	196
Dhu000010310	Dhu000015314	165
Dhu000010310	Dhu000014602	262
Dhu000010310	Dhu000009495	198
Dhu000010310	Dhu000025921	511
Dhu000028439	Dhu000000294	904
Dhu000012278	Dhu000015314	197
Dhu000012278	Dhu000025921	190
Dhu000021847	Dhu000020532	244
Dhu000021847	Dhu000009495	248
Dhu000025977	Dhu000012116	169
Dhu000008095	Dhu000011799	157
Dhu000008095	Dhu000006709	157
Dhu000015314	Dhu000025921	511
Dhu000012501	Dhu000003217	179
Dhu000012501	Dhu000013434	161
Dhu000012501	Dhu000003412	626
Dhu000012501	Dhu000012116	209
Dhu000012501	Dhu000007551	607
Dhu000012501	Dhu000000130	218
Dhu000012501	Dhu000002582	327
Dhu000012501	Dhu000022628	349
Dhu000012501	Dhu000009495	798
Dhu000022628	Dhu000013434	266
Dhu000022628	Dhu000012116	251
Dhu000022628	Dhu000002582	158
Dhu000022628	Dhu000009495	990
Dhu000022628	Dhu000009180	200
Dhu000005733	Dhu000011799	332
Dhu000005733	Dhu000006709	332
Dhu000005733	Dhu000007551	432
Dhu000005733	Dhu000016760	602
Dhu000005733	Dhu000002582	152
Dhu000014602	Dhu000012735	226
Dhu000014602	Dhu000011799	172
Dhu000014602	Dhu000016145	171
Dhu000014602	Dhu000006709	172
Dhu000014602	Dhu000028210	214
Dhu000014602	Dhu000007551	535
Dhu000014602	Dhu000000130	281
Dhu000014602	Dhu000025921	196
Dhu000009495	Dhu000007648	221
Dhu000009495	Dhu000020532	328
Dhu000009495	Dhu000013434	193
Dhu000009495	Dhu000022570	167
Dhu000009495	Dhu000013247	766
Dhu000009495	Dhu000007551	871
Dhu000009495	Dhu000000130	292
Dhu000009495	Dhu000025921	241
Dhu000009180	Dhu000011799	161
Dhu000009180	Dhu000013434	759
Dhu000009180	Dhu000006709	161
Dhu000009180	Dhu000012116	166
Dhu000025921	Dhu000024487	231
Dhu000025921	Dhu000012735	170
Dhu000025921	Dhu000003412	405
Dhu000025921	Dhu000000130	511
Dhu000011401	Dhu000019314	192
Dhu000011401	Dhu000007818	175
Dhu000018281	Dhu000010659	563
Dhu000010659	Dhu000002675	787
Dhu000006396	Dhu000002675	187
Dhu000006396	Dhu000002037	250
Dhu000006396	Dhu000019314	195
Dhu000002675	Dhu000002037	266
Dhu000002675	Dhu000019314	210
Dhu000002037	Dhu000028641	268
Dhu000017002	Dhu000026442	339
Dhu000017002	Dhu000020308	234
Dhu000017002	Dhu000023682	217
Dhu000017002	Dhu000024895	157
Dhu000017002	Dhu000025515	327
Dhu000025515	Dhu000026442	248
Dhu000025515	Dhu000020308	189
Dhu000025515	Dhu000023682	958
Dhu000025515	Dhu000024895	968
Dhu000000521	Dhu000024895	221
Dhu000000521	Dhu000021500	266
Dhu000000521	Dhu000026091	627
Dhu000000521	Dhu000028459	202
Dhu000021500	Dhu000027980	341
Dhu000021500	Dhu000026091	187
Dhu000015040	Dhu000010234	356
Dhu000006821	Dhu000020904	235
Dhu000026091	Dhu000020308	222
Dhu000026091	Dhu000027980	154
Dhu000026091	Dhu000020393	169
Dhu000026091	Dhu000028459	265
Dhu000026442	Dhu000025092	225
Dhu000028886	Dhu000023682	157
Dhu000020308	Dhu000023682	202
Dhu000020308	Dhu000024895	201
Dhu000023682	Dhu000024895	997
Dhu000025092	Dhu000014452	251
Dhu000020904	Dhu000024895	161
Dhu000024998	Dhu000001198	193
Dhu000026127	Dhu000026776	176
Dhu000026127	Dhu000010865	303
Dhu000026127	Dhu000010718	243
Dhu000018442	Dhu000007551	181
Dhu000003217	Dhu000013247	494
Dhu000003217	Dhu000007736	986
Dhu000003217	Dhu000012116	561
Dhu000007648	Dhu000020532	165
Dhu000010367	Dhu000020532	560
Dhu000010367	Dhu000012116	173
Dhu000010367	Dhu000020500	626
Dhu000020532	Dhu000028466	159
Dhu000020532	Dhu000022570	505
Dhu000023779	Dhu000007551	446
Dhu000009323	Dhu000003412	250
Dhu000009323	Dhu000020500	235
Dhu000012735	Dhu000000130	232
Dhu000011799	Dhu000013434	161
Dhu000013434	Dhu000006709	161
Dhu000013434	Dhu000012116	188
Dhu000013434	Dhu000000130	270
Dhu000013434	Dhu000002582	180
Dhu000016559	Dhu000028523	177
Dhu000003412	Dhu000020500	791
Dhu000013247	Dhu000007736	494
Dhu000013247	Dhu000028523	158
Dhu000013247	Dhu000012116	232
Dhu000013247	Dhu000007551	466
Dhu000013247	Dhu000000130	242
Dhu000028523	Dhu000000130	163
Dhu000012116	Dhu000007551	161
Dhu000007551	Dhu000002582	235
Dhu000000130	Dhu000002582	252
Dhu000000055	Dhu000007569	182
Dhu000000055	Dhu000017049	221
Dhu000000055	Dhu000014721	205
Dhu000000055	Dhu000025686	426
Dhu000000055	Dhu000014453	165
Dhu000000055	Dhu000008896	689
Dhu000000055	Dhu000010171	190
Dhu000000055	Dhu000008599	249
Dhu000000055	Dhu000008600	172
Dhu000000055	Dhu000003231	293
Dhu000000055	Dhu000012255	166
Dhu000000055	Dhu000010633	373
Dhu000000055	Dhu000003904	218
Dhu000021321	Dhu000020541	935
Dhu000021321	Dhu000018717	703
Dhu000021321	Dhu000007569	512
Dhu000021321	Dhu000022829	159
Dhu000021321	Dhu000007967	263
Dhu000021321	Dhu000006028	253
Dhu000021321	Dhu000027111	937
Dhu000021321	Dhu000002663	153
Dhu000021321	Dhu000014916	159
Dhu000021321	Dhu000009649	543
Dhu000021321	Dhu000010699	805
Dhu000021321	Dhu000003714	923
Dhu000021321	Dhu000008896	278
Dhu000021321	Dhu000005713	206
Dhu000021321	Dhu000011737	925
Dhu000021321	Dhu000028510	256
Dhu000021321	Dhu000008599	630
Dhu000021321	Dhu000028833	945
Dhu000021321	Dhu000006080	666
Dhu000021321	Dhu000008600	740
Dhu000021321	Dhu000001666	252
Dhu000021321	Dhu000001456	877
Dhu000021321	Dhu000012271	244
Dhu000021321	Dhu000018440	237
Dhu000021321	Dhu000004403	463
Dhu000021321	Dhu000003904	151
Dhu000006080	Dhu000022829	218
Dhu000006080	Dhu000007967	280
Dhu000006080	Dhu000027111	404
Dhu000006080	Dhu000014916	357
Dhu000006080	Dhu000009649	999
Dhu000006080	Dhu000003714	547
Dhu000006080	Dhu000011737	804
Dhu000006080	Dhu000015455	223
Dhu000006080	Dhu000001666	357
Dhu000006080	Dhu000001456	825
Dhu000006080	Dhu000004403	996
Dhu000027879	Dhu000006916	302
Dhu000027879	Dhu000029016	677
Dhu000027879	Dhu000027151	642
Dhu000027879	Dhu000020680	155
Dhu000027879	Dhu000001601	284
Dhu000027879	Dhu000028801	214
Dhu000027879	Dhu000021010	151
Dhu000027879	Dhu000017015	302
Dhu000027879	Dhu000023706	302
Dhu000027879	Dhu000028799	214
Dhu000008600	Dhu000018717	840
Dhu000008600	Dhu000016993	271
Dhu000008600	Dhu000007569	651
Dhu000008600	Dhu000022049	227
Dhu000008600	Dhu000021455	628
Dhu000008600	Dhu000005386	198
Dhu000008600	Dhu000010699	696
Dhu000008600	Dhu000027403	198
Dhu000008600	Dhu000008599	501
Dhu000008600	Dhu000028801	191
Dhu000008600	Dhu000006846	323
Dhu000008600	Dhu000021589	384
Dhu000008600	Dhu000008563	889
Dhu000008600	Dhu000028799	191
Dhu000006805	Dhu000013766	269
Dhu000006805	Dhu000028810	222
Dhu000006805	Dhu000021857	359
Dhu000006805	Dhu000027729	647
Dhu000006805	Dhu000025474	825
Dhu000006805	Dhu000028281	214
Dhu000006805	Dhu000011414	617
Dhu000006805	Dhu000011770	608
Dhu000006805	Dhu000011667	359
Dhu000006805	Dhu000016906	214
Dhu000006805	Dhu000024658	617
Dhu000006805	Dhu000007098	617
Dhu000006805	Dhu000016034	617
Dhu000016340	Dhu000006916	278
Dhu000016340	Dhu000000527	222
Dhu000016340	Dhu000024782	187
Dhu000016340	Dhu000006028	221
Dhu000016340	Dhu000022049	894
Dhu000016340	Dhu000002663	884
Dhu000016340	Dhu000010699	242
Dhu000016340	Dhu000008599	239
Dhu000016340	Dhu000028801	224
Dhu000016340	Dhu000021589	554
Dhu000016340	Dhu000017015	278
Dhu000016340	Dhu000023706	278
Dhu000016340	Dhu000028799	224
Dhu000001442	Dhu000007767	166
Dhu000001442	Dhu000003225	408
Dhu000001442	Dhu000004787	299
Dhu000001442	Dhu000027984	295
Dhu000001442	Dhu000026608	409
Dhu000001442	Dhu000005682	333
Dhu000001442	Dhu000018604	361
Dhu000000504	Dhu000018717	669
Dhu000000504	Dhu000002663	153
Dhu000006075	Dhu000000527	179
Dhu000006075	Dhu000002225	201
Dhu000006075	Dhu000014721	152
Dhu000006075	Dhu000014916	168
Dhu000006075	Dhu000007767	207
Dhu000006075	Dhu000005386	190
Dhu000006075	Dhu000027403	190
Dhu000006075	Dhu000021518	796
Dhu000006075	Dhu000021433	194
Dhu000006075	Dhu000001666	168
Dhu000006075	Dhu000011278	188
Dhu000006075	Dhu000001774	150
Dhu000015868	Dhu000000641	190
Dhu000015868	Dhu000003231	443
Dhu000015868	Dhu000028012	190
Dhu000017777	Dhu000000527	222
Dhu000017777	Dhu000003056	164
Dhu000017777	Dhu000022049	162
Dhu000017777	Dhu000002663	160
Dhu000017777	Dhu000016068	188
Dhu000017777	Dhu000024668	620
Dhu000017777	Dhu000002130	164
Dhu000021433	Dhu000020541	303
Dhu000021433	Dhu000018717	666
Dhu000021433	Dhu000023253	307
Dhu000021433	Dhu000010319	205
Dhu000021433	Dhu000006028	174
Dhu000021433	Dhu000006750	193
Dhu000021433	Dhu000013362	428
Dhu000021433	Dhu000028434	174
Dhu000021433	Dhu000013723	150
Dhu000021433	Dhu000005386	350
Dhu000021433	Dhu000027403	350
Dhu000021433	Dhu000005939	188
Dhu000021433	Dhu000001162	194
Dhu000021433	Dhu000007163	194
Dhu000021433	Dhu000028833	503
Dhu000021433	Dhu000003918	194
Dhu000021433	Dhu000027658	150
Dhu000021433	Dhu000003258	253
Dhu000021433	Dhu000006217	665
Dhu000021433	Dhu000002801	335
Dhu000021433	Dhu000011278	171
Dhu000021433	Dhu000012271	161
Dhu000021433	Dhu000008563	180
Dhu000021433	Dhu000028799	162
Dhu000021433	Dhu000003904	526
Dhu000021487	Dhu000018717	500
Dhu000021487	Dhu000016993	221
Dhu000021487	Dhu000028801	254
Dhu000021487	Dhu000006217	251
Dhu000021487	Dhu000028799	254
Dhu000005682	Dhu000029016	153
Dhu000005682	Dhu000013723	168
Dhu000005682	Dhu000027984	829
Dhu000005682	Dhu000024010	240
Dhu000005682	Dhu000026608	395
Dhu000005682	Dhu000018604	235
Dhu000018551	Dhu000018717	236
Dhu000018551	Dhu000007762	210
Dhu000018551	Dhu000019367	192
Dhu000018551	Dhu000014721	150
Dhu000018551	Dhu000012185	154
Dhu000018551	Dhu000000641	534
Dhu000018551	Dhu000012057	207
Dhu000018551	Dhu000005386	157
Dhu000018551	Dhu000027403	157
Dhu000018551	Dhu000013382	222
Dhu000018551	Dhu000014175	670
Dhu000018551	Dhu000028801	224
Dhu000018551	Dhu000027565	570
Dhu000018551	Dhu000015455	941
Dhu000018551	Dhu000003180	523
Dhu000018551	Dhu000017392	236
Dhu000018551	Dhu000028012	523
Dhu000018551	Dhu000028799	224
Dhu000003180	Dhu000023253	442
Dhu000003180	Dhu000015236	151
Dhu000003180	Dhu000000641	197
Dhu000003180	Dhu000006901	458
Dhu000003180	Dhu000027565	183
Dhu000003180	Dhu000015455	902
Dhu000003180	Dhu000003810	444
Dhu000003918	Dhu000000527	179
Dhu000003918	Dhu000002225	160
Dhu000003918	Dhu000014721	152
Dhu000003918	Dhu000007767	204
Dhu000003918	Dhu000005386	190
Dhu000003918	Dhu000027403	190
Dhu000003918	Dhu000021518	796
Dhu000003918	Dhu000011278	188
Dhu000003918	Dhu000001774	150
Dhu000023502	Dhu000022735	645
Dhu000027658	Dhu000020541	214
Dhu000027658	Dhu000024782	175
Dhu000027658	Dhu000026480	213
Dhu000027658	Dhu000007967	161
Dhu000027658	Dhu000009015	288
Dhu000027658	Dhu000006028	453
Dhu000027658	Dhu000011414	160
Dhu000027658	Dhu000016068	154
Dhu000027658	Dhu000013723	366
Dhu000027658	Dhu000005386	272
Dhu000027658	Dhu000027403	272
Dhu000027658	Dhu000014453	174
Dhu000027658	Dhu000015455	236
Dhu000027658	Dhu000012255	154
Dhu000027658	Dhu000024658	160
Dhu000027658	Dhu000007098	160
Dhu000027658	Dhu000011278	263
Dhu000027658	Dhu000016034	160
Dhu000027658	Dhu000008563	281
Dhu000022053	Dhu000000527	928
Dhu000022053	Dhu000008137	163
Dhu000022053	Dhu000028012	163
Dhu000003258	Dhu000013766	246
Dhu000003258	Dhu000002950	221
Dhu000003258	Dhu000015668	150
Dhu000003258	Dhu000005331	479
Dhu000003258	Dhu000017049	222
Dhu000003258	Dhu000007767	169
Dhu000003258	Dhu000016068	284
Dhu000003258	Dhu000003225	160
Dhu000003258	Dhu000028801	638
Dhu000003258	Dhu000021589	162
Dhu000003258	Dhu000028799	638
Dhu000006217	Dhu000028810	218
Dhu000006217	Dhu000020541	237
Dhu000006217	Dhu000007762	175
Dhu000006217	Dhu000006028	280
Dhu000006217	Dhu000014721	174
Dhu000006217	Dhu000005386	214
Dhu000006217	Dhu000027403	214
Dhu000006217	Dhu000008896	265
Dhu000006217	Dhu000008599	199
Dhu000006217	Dhu000024668	189
Dhu000006217	Dhu000014792	499
Dhu000006217	Dhu000006846	159
Dhu000006217	Dhu000027759	208
Dhu000006217	Dhu000003231	339
Dhu000006217	Dhu000013290	150
Dhu000006217	Dhu000012923	237
Dhu000006217	Dhu000011278	230
Dhu000006217	Dhu000008563	264
Dhu000027759	Dhu000003461	183
Dhu000027759	Dhu000020222	202
Dhu000027759	Dhu000003225	464
Dhu000027759	Dhu000012057	452
Dhu000027759	Dhu000005386	164
Dhu000027759	Dhu000027403	164
Dhu000027759	Dhu000028801	152
Dhu000027759	Dhu000013454	166
Dhu000027759	Dhu000003231	155
Dhu000027759	Dhu000012271	206
Dhu000027759	Dhu000028799	152
Dhu000021010	Dhu000009015	177
Dhu000021010	Dhu000016068	199
Dhu000021589	Dhu000020541	222
Dhu000021589	Dhu000007762	222
Dhu000021589	Dhu000000527	225
Dhu000021589	Dhu000027151	216
Dhu000021589	Dhu000007569	214
Dhu000021589	Dhu000006028	202
Dhu000021589	Dhu000022049	894
Dhu000021589	Dhu000025322	453
Dhu000021589	Dhu000002663	903
Dhu000021589	Dhu000020222	250
Dhu000021589	Dhu000000641	459
Dhu000021589	Dhu000008896	183
Dhu000021589	Dhu000004196	163
Dhu000021589	Dhu000028510	186
Dhu000021589	Dhu000008599	330
Dhu000021589	Dhu000028801	214
Dhu000021589	Dhu000027565	163
Dhu000021589	Dhu000011278	219
Dhu000021589	Dhu000028012	474
Dhu000021589	Dhu000008563	205
Dhu000021589	Dhu000028799	214
Dhu000017015	Dhu000014721	201
Dhu000017015	Dhu000002663	151
Dhu000017015	Dhu000000641	252
Dhu000017015	Dhu000005386	254
Dhu000017015	Dhu000027403	254
Dhu000017015	Dhu000001601	368
Dhu000017015	Dhu000003810	414
Dhu000017015	Dhu000012420	222
Dhu000017015	Dhu000028012	252
Dhu000017015	Dhu000001774	381
Dhu000006085	Dhu000024552	784
Dhu000006085	Dhu000012185	703
Dhu000006085	Dhu000015319	748
Dhu000003231	Dhu000020541	181
Dhu000003231	Dhu000018717	161
Dhu000003231	Dhu000016993	226
Dhu000003231	Dhu000024782	831
Dhu000003231	Dhu000007569	284
Dhu000003231	Dhu000023253	199
Dhu000003231	Dhu000007967	275
Dhu000003231	Dhu000006028	242
Dhu000003231	Dhu000017049	336
Dhu000003231	Dhu000014721	270
Dhu000003231	Dhu000022049	710
Dhu000003231	Dhu000002663	885
Dhu000003231	Dhu000007767	156
Dhu000003231	Dhu000014453	210
Dhu000003231	Dhu000008896	326
Dhu000003231	Dhu000028510	439
Dhu000003231	Dhu000008599	191
Dhu000003231	Dhu000028801	250
Dhu000003231	Dhu000015455	605
Dhu000003231	Dhu000010633	418
Dhu000003231	Dhu000008563	248
Dhu000003231	Dhu000028799	250
Dhu000023826	Dhu000011504	150
Dhu000016906	Dhu000015881	638
Dhu000016906	Dhu000025474	150
Dhu000016906	Dhu000011414	679
Dhu000016906	Dhu000007939	638
Dhu000016906	Dhu000002518	154
Dhu000016906	Dhu000002118	176
Dhu000016906	Dhu000024658	679
Dhu000016906	Dhu000007098	679
Dhu000016906	Dhu000012923	173
Dhu000016906	Dhu000016034	679
Dhu000023706	Dhu000014721	201
Dhu000023706	Dhu000002663	151
Dhu000023706	Dhu000000641	252
Dhu000023706	Dhu000005386	254
Dhu000023706	Dhu000027403	254
Dhu000023706	Dhu000001601	368
Dhu000023706	Dhu000003810	414
Dhu000023706	Dhu000028012	252
Dhu000023706	Dhu000001774	381
Dhu000012255	Dhu000020541	167
Dhu000012255	Dhu000018717	582
Dhu000012255	Dhu000007762	200
Dhu000012255	Dhu000000527	507
Dhu000012255	Dhu000027151	163
Dhu000012255	Dhu000014507	230
Dhu000012255	Dhu000022049	216
Dhu000012255	Dhu000013723	201
Dhu000012255	Dhu000014175	296
Dhu000012255	Dhu000013925	660
Dhu000012255	Dhu000024668	335
Dhu000012255	Dhu000006846	266
Dhu000012255	Dhu000017392	473
Dhu000012255	Dhu000012271	164
Dhu000003810	Dhu000006916	414
Dhu000003810	Dhu000021857	217
Dhu000003810	Dhu000016068	165
Dhu000003810	Dhu000000641	154
Dhu000003810	Dhu000011667	217
Dhu000003810	Dhu000028801	232
Dhu000003810	Dhu000002130	458
Dhu000003810	Dhu000015455	173
Dhu000003810	Dhu000028799	232
Dhu000015319	Dhu000024552	732
Dhu000015319	Dhu000012185	784
Dhu000015319	Dhu000019678	220
Dhu000015319	Dhu000010633	640
Dhu000024658	Dhu000013766	151
Dhu000024658	Dhu000015881	201
Dhu000024658	Dhu000027729	218
Dhu000024658	Dhu000009015	605
Dhu000024658	Dhu000028281	679
Dhu000024658	Dhu000017083	167
Dhu000024658	Dhu000007939	201
Dhu000024658	Dhu000012923	224
Dhu000024658	Dhu000006578	150
Dhu000024666	Dhu000028960	728
Dhu000010633	Dhu000003461	177
Dhu000010633	Dhu000018717	442
Dhu000010633	Dhu000002950	730
Dhu000010633	Dhu000007569	341
Dhu000010633	Dhu000017049	165
Dhu000010633	Dhu000005386	213
Dhu000010633	Dhu000010699	211
Dhu000010633	Dhu000027403	213
Dhu000010633	Dhu000028510	323
Dhu000010633	Dhu000013925	150
Dhu000016485	Dhu000020541	992
Dhu000016485	Dhu000009015	235
Dhu000016485	Dhu000010475	182
Dhu000001666	Dhu000029016	218
Dhu000001666	Dhu000002565	186
Dhu000001666	Dhu000022829	442
Dhu000001666	Dhu000007967	358
Dhu000001666	Dhu000009015	177
Dhu000001666	Dhu000022212	210
Dhu000001666	Dhu000027668	705
Dhu000001666	Dhu000017521	449
Dhu000001666	Dhu000017153	191
Dhu000001666	Dhu000014916	168
Dhu000001666	Dhu000009649	306
Dhu000001666	Dhu000007767	162
Dhu000001666	Dhu000003714	162
Dhu000001666	Dhu000013382	215
Dhu000001666	Dhu000026948	177
Dhu000001666	Dhu000008896	169
Dhu000001666	Dhu000011737	265
Dhu000001666	Dhu000001264	215
Dhu000001666	Dhu000006627	232
Dhu000001666	Dhu000001456	230
Dhu000001666	Dhu000027568	815
Dhu000001666	Dhu000004403	312
Dhu000007098	Dhu000013766	151
Dhu000007098	Dhu000015881	201
Dhu000007098	Dhu000027729	218
Dhu000007098	Dhu000009015	605
Dhu000007098	Dhu000028281	679
Dhu000007098	Dhu000017083	167
Dhu000007098	Dhu000007939	201
Dhu000007098	Dhu000012923	224
Dhu000007098	Dhu000006578	150
Dhu000006764	Dhu000002260	178
Dhu000006764	Dhu000013290	184
Dhu000013290	Dhu000018044	236
Dhu000013290	Dhu000028960	236
Dhu000013290	Dhu000025777	970
Dhu000013290	Dhu000017049	340
Dhu000013290	Dhu000007767	253
Dhu000013290	Dhu000003225	299
Dhu000013290	Dhu000027984	264
Dhu000013290	Dhu000028801	225
Dhu000013290	Dhu000028799	225
Dhu000012923	Dhu000027151	176
Dhu000012923	Dhu000023253	151
Dhu000012923	Dhu000028281	173
Dhu000012923	Dhu000020222	183
Dhu000012923	Dhu000011414	224
Dhu000012923	Dhu000011278	151
Dhu000012923	Dhu000016034	224
Dhu000012923	Dhu000014944	165
Dhu000006578	Dhu000025777	196
Dhu000006578	Dhu000011414	150
Dhu000006578	Dhu000016034	150
Dhu000002801	Dhu000018717	250
Dhu000002801	Dhu000013362	270
Dhu000002801	Dhu000028833	152
Dhu000002801	Dhu000008563	152
Dhu000002801	Dhu000028799	188
Dhu000002801	Dhu000003904	390
Dhu000017392	Dhu000014507	768
Dhu000017392	Dhu000012185	429
Dhu000017392	Dhu000013627	217
Dhu000017392	Dhu000013925	343
Dhu000017392	Dhu000008599	152
Dhu000017392	Dhu000006846	373
Dhu000011582	Dhu000015881	302
Dhu000011582	Dhu000007939	302
Dhu000011278	Dhu000020541	358
Dhu000011278	Dhu000018044	202
Dhu000011278	Dhu000018717	263
Dhu000011278	Dhu000028960	202
Dhu000011278	Dhu000000527	253
Dhu000011278	Dhu000025777	153
Dhu000011278	Dhu000006028	649
Dhu000011278	Dhu000014721	222
Dhu000011278	Dhu000022049	215
Dhu000011278	Dhu000020222	245
Dhu000011278	Dhu000013723	263
Dhu000011278	Dhu000012057	230
Dhu000011278	Dhu000005386	286
Dhu000011278	Dhu000010699	266
Dhu000011278	Dhu000027403	324
Dhu000011278	Dhu000008896	228
Dhu000011278	Dhu000028510	231
Dhu000011278	Dhu000028801	361
Dhu000011278	Dhu000001162	188
Dhu000011278	Dhu000007163	188
Dhu000011278	Dhu000027565	225
Dhu000011278	Dhu000024668	268
Dhu000011278	Dhu000028833	310
Dhu000011278	Dhu000015455	605
Dhu000011278	Dhu000008563	272
Dhu000011278	Dhu000028799	335
Dhu000020272	Dhu000017762	183
Dhu000020272	Dhu000005386	222
Dhu000020272	Dhu000027403	153
Dhu000020272	Dhu000014453	818
Dhu000020272	Dhu000010171	865
Dhu000001456	Dhu000020541	813
Dhu000001456	Dhu000007967	267
Dhu000001456	Dhu000027111	958
Dhu000001456	Dhu000009649	807
Dhu000001456	Dhu000003714	992
Dhu000001456	Dhu000011737	999
Dhu000001456	Dhu000018440	426
Dhu000001456	Dhu000008563	293
Dhu000001456	Dhu000004403	759
Dhu000025116	Dhu000017049	926
Dhu000027568	Dhu000029016	179
Dhu000027568	Dhu000022829	602
Dhu000027568	Dhu000027668	212
Dhu000027568	Dhu000025616	229
Dhu000027568	Dhu000014916	815
Dhu000008570	Dhu000004787	163
Dhu000015519	Dhu000027916	188
Dhu000012420	Dhu000020541	167
Dhu000012420	Dhu000007967	230
Dhu000012420	Dhu000017049	569
Dhu000012420	Dhu000014721	195
Dhu000012420	Dhu000020222	789
Dhu000012420	Dhu000005386	214
Dhu000012420	Dhu000010475	158
Dhu000012420	Dhu000027403	250
Dhu000012420	Dhu000008896	222
Dhu000012420	Dhu000001601	484
Dhu000012420	Dhu000008599	320
Dhu000012420	Dhu000028801	223
Dhu000012420	Dhu000013454	706
Dhu000012420	Dhu000008563	214
Dhu000012420	Dhu000028799	223
Dhu000016034	Dhu000013766	151
Dhu000016034	Dhu000015881	201
Dhu000016034	Dhu000027729	218
Dhu000016034	Dhu000009015	605
Dhu000016034	Dhu000028281	679
Dhu000016034	Dhu000017083	167
Dhu000016034	Dhu000007939	201
Dhu000028012	Dhu000006916	252
Dhu000028012	Dhu000003056	458
Dhu000028012	Dhu000014314	231
Dhu000028012	Dhu000028434	187
Dhu000028012	Dhu000000641	150
Dhu000028012	Dhu000006901	162
Dhu000028012	Dhu000013355	183
Dhu000028012	Dhu000028801	216
Dhu000028012	Dhu000027565	487
Dhu000028012	Dhu000015455	794
Dhu000028012	Dhu000008563	168
Dhu000028012	Dhu000028799	216
Dhu000012271	Dhu000003461	163
Dhu000012271	Dhu000020541	576
Dhu000012271	Dhu000002950	182
Dhu000012271	Dhu000007569	213
Dhu000012271	Dhu000007967	179
Dhu000012271	Dhu000009649	151
Dhu000012271	Dhu000010699	626
Dhu000012271	Dhu000028510	272
Dhu000012271	Dhu000028833	214
Dhu000012271	Dhu000006846	631
Dhu000018440	Dhu000028281	156
Dhu000018440	Dhu000027111	452
Dhu000018440	Dhu000003225	158
Dhu000018440	Dhu000004787	667
Dhu000018440	Dhu000003714	209
Dhu000018440	Dhu000011737	424
Dhu000018440	Dhu000004403	279
Dhu000008563	Dhu000020541	404
Dhu000008563	Dhu000018717	327
Dhu000008563	Dhu000016993	191
Dhu000008563	Dhu000000527	319
Dhu000008563	Dhu000024782	474
Dhu000008563	Dhu000027151	211
Dhu000008563	Dhu000007569	605
Dhu000008563	Dhu000007967	310
Dhu000008563	Dhu000019367	187
Dhu000008563	Dhu000006028	374
Dhu000008563	Dhu000017049	199
Dhu000008563	Dhu000014721	254
Dhu000008563	Dhu000013362	183
Dhu000008563	Dhu000007767	166
Dhu000008563	Dhu000016659	510
Dhu000008563	Dhu000013723	257
Dhu000008563	Dhu000005386	447
Dhu000008563	Dhu000027403	447
Dhu000008563	Dhu000008896	606
Dhu000008563	Dhu000011737	173
Dhu000008563	Dhu000028510	161
Dhu000008563	Dhu000008599	946
Dhu000008563	Dhu000028801	230
Dhu000008563	Dhu000028833	196
Dhu000008563	Dhu000006846	172
Dhu000008563	Dhu000015455	605
Dhu000008563	Dhu000028799	344
Dhu000008563	Dhu000003904	171
Dhu000007994	Dhu000014474	153
Dhu000010637	Dhu000004196	777
Dhu000001774	Dhu000006916	381
Dhu000001774	Dhu000007762	217
Dhu000001774	Dhu000025686	626
Dhu000001774	Dhu000001601	226
Dhu000001774	Dhu000028510	720
Dhu000001774	Dhu000001162	150
Dhu000001774	Dhu000007163	150
Dhu000001774	Dhu000003904	299
Dhu000028799	Dhu000020541	435
Dhu000028799	Dhu000018044	619
Dhu000028799	Dhu000018717	315
Dhu000028799	Dhu000028960	605
Dhu000028799	Dhu000007762	606
Dhu000028799	Dhu000016993	232
Dhu000028799	Dhu000000527	451
Dhu000028799	Dhu000027151	394
Dhu000028799	Dhu000019367	223
Dhu000028799	Dhu000006028	629
Dhu000028799	Dhu000017049	230
Dhu000028799	Dhu000014721	258
Dhu000028799	Dhu000014314	198
Dhu000028799	Dhu000024552	217
Dhu000028799	Dhu000012185	223
Dhu000028799	Dhu000013362	171
Dhu000028799	Dhu000002663	397
Dhu000028799	Dhu000020222	228
Dhu000028799	Dhu000016068	270
Dhu000028799	Dhu000000641	216
Dhu000028799	Dhu000012057	224
Dhu000028799	Dhu000005386	390
Dhu000028799	Dhu000010699	252
Dhu000028799	Dhu000027403	390
Dhu000028799	Dhu000025686	628
Dhu000028799	Dhu000008896	260
Dhu000028799	Dhu000010171	231
Dhu000028799	Dhu000013925	224
Dhu000028799	Dhu000008599	261
Dhu000028799	Dhu000028801	397
Dhu000028799	Dhu000013454	165
Dhu000028799	Dhu000027565	230
Dhu000028799	Dhu000011504	194
Dhu000028799	Dhu000028833	279
Dhu000028799	Dhu000015455	642
Dhu000028799	Dhu000003904	308
Dhu000004403	Dhu000027111	473
Dhu000004403	Dhu000009649	995
Dhu000004403	Dhu000003714	551
Dhu000004403	Dhu000011737	717
Dhu000004403	Dhu000008794	652
Dhu000003904	Dhu000020541	151
Dhu000003904	Dhu000018044	536
Dhu000003904	Dhu000018717	823
Dhu000003904	Dhu000028960	260
Dhu000003904	Dhu000023253	224
Dhu000003904	Dhu000006028	210
Dhu000003904	Dhu000017049	164
Dhu000003904	Dhu000006750	231
Dhu000003904	Dhu000013362	822
Dhu000003904	Dhu000016068	150
Dhu000003904	Dhu000005386	675
Dhu000003904	Dhu000027403	355
Dhu000003904	Dhu000010171	231
Dhu000003904	Dhu000028801	275
Dhu000003904	Dhu000028833	307
Dhu000003904	Dhu000022000	209
Dhu000003904	Dhu000006846	605
Dhu000026354	Dhu000025616	313
Dhu000026354	Dhu000002350	185
Dhu000010190	Dhu000023012	179
Dhu000010190	Dhu000027032	183
Dhu000010190	Dhu000016994	207
Dhu000010190	Dhu000006583	173
Dhu000010190	Dhu000002200	478
Dhu000010785	Dhu000016994	265
Dhu000027032	Dhu000002200	202
Dhu000019691	Dhu000000228	201
Dhu000016994	Dhu000006583	250
Dhu000000228	Dhu000019210	396
Dhu000004547	Dhu000015323	212
Dhu000028926	Dhu000028842	379
Dhu000015323	Dhu000026717	891
Dhu000026717	Dhu000028842	819
Dhu000026717	Dhu000025213	719
Dhu000006157	Dhu000028842	159
Dhu000028842	Dhu000025213	485
Dhu000016369	Dhu000028609	175
Dhu000001769	Dhu000009330	249
Dhu000001769	Dhu000028609	183
Dhu000009330	Dhu000028609	228
Dhu000009330	Dhu000025609	307
Dhu000028609	Dhu000025609	221
Dhu000023411	Dhu000018717	152
Dhu000023411	Dhu000002663	179
Dhu000023411	Dhu000016659	197
Dhu000013766	Dhu000027729	196
Dhu000013766	Dhu000025474	606
Dhu000013766	Dhu000023183	706
Dhu000013766	Dhu000011414	151
Dhu000013766	Dhu000004196	237
Dhu000003461	Dhu000014780	154
Dhu000003461	Dhu000023253	325
Dhu000003461	Dhu000005386	208
Dhu000003461	Dhu000027403	208
Dhu000003461	Dhu000008896	150
Dhu000028810	Dhu000027729	544
Dhu000025106	Dhu000009649	868
Dhu000025106	Dhu000024010	217
Dhu000015881	Dhu000002361	886
Dhu000015881	Dhu000028281	638
Dhu000015881	Dhu000011414	201
Dhu000015881	Dhu000000641	223
Dhu000015881	Dhu000012057	201
Dhu000015881	Dhu000002118	381
Dhu000006916	Dhu000014721	201
Dhu000006916	Dhu000002663	151
Dhu000006916	Dhu000000641	252
Dhu000006916	Dhu000005386	254
Dhu000006916	Dhu000027403	254
Dhu000006916	Dhu000001601	368
Dhu000029016	Dhu000014780	923
Dhu000029016	Dhu000022829	163
Dhu000029016	Dhu000007967	179
Dhu000029016	Dhu000015668	369
Dhu000029016	Dhu000014916	218
Dhu000029016	Dhu000016813	615
Dhu000029016	Dhu000016068	218
Dhu000029016	Dhu000001264	866
Dhu000006512	Dhu000027151	164
Dhu000006512	Dhu000005386	223
Dhu000006512	Dhu000014453	605
Dhu000020541	Dhu000018717	153
Dhu000020541	Dhu000007993	191
Dhu000020541	Dhu000007569	262
Dhu000020541	Dhu000002225	150
Dhu000020541	Dhu000016657	191
Dhu000020541	Dhu000009015	758
Dhu000020541	Dhu000006028	392
Dhu000020541	Dhu000013362	189
Dhu000020541	Dhu000028434	151
Dhu000020541	Dhu000020222	271
Dhu000020541	Dhu000013723	214
Dhu000020541	Dhu000012057	212
Dhu000020541	Dhu000005386	237
Dhu000020541	Dhu000020680	188
Dhu000020541	Dhu000010699	787
Dhu000020541	Dhu000027403	237
Dhu000020541	Dhu000028510	407
Dhu000020541	Dhu000008599	378
Dhu000020541	Dhu000028801	431
Dhu000020541	Dhu000011504	514
Dhu000020541	Dhu000028833	617
Dhu000020541	Dhu000022000	725
Dhu000020541	Dhu000002130	231
Dhu000018044	Dhu000018717	465
Dhu000018044	Dhu000028960	263
Dhu000018044	Dhu000007762	224
Dhu000018044	Dhu000027151	215
Dhu000018044	Dhu000026480	216
Dhu000018044	Dhu000019367	175
Dhu000018044	Dhu000006028	300
Dhu000018044	Dhu000013362	471
Dhu000018044	Dhu000002663	229
Dhu000018044	Dhu000016068	673
Dhu000018044	Dhu000005386	332
Dhu000018044	Dhu000027403	332
Dhu000018044	Dhu000025686	207
Dhu000018044	Dhu000010171	255
Dhu000018044	Dhu000001601	183
Dhu000018044	Dhu000013925	739
Dhu000018044	Dhu000028801	614
Dhu000018044	Dhu000006846	605
Dhu000018717	Dhu000007762	187
Dhu000018717	Dhu000000527	776
Dhu000018717	Dhu000014507	303
Dhu000018717	Dhu000007569	187
Dhu000018717	Dhu000023253	152
Dhu000018717	Dhu000006028	323
Dhu000018717	Dhu000014721	486
Dhu000018717	Dhu000013362	810
Dhu000018717	Dhu000020222	191
Dhu000018717	Dhu000012057	163
Dhu000018717	Dhu000005386	173
Dhu000018717	Dhu000010699	353
Dhu000018717	Dhu000008896	213
Dhu000018717	Dhu000014175	236
Dhu000018717	Dhu000013925	223
Dhu000018717	Dhu000028801	276
Dhu000018717	Dhu000028833	259
Dhu000018717	Dhu000022000	405
Dhu000018717	Dhu000006846	999
Dhu000007993	Dhu000014175	364
Dhu000007993	Dhu000015455	656
Dhu000028960	Dhu000007762	224
Dhu000028960	Dhu000027151	215
Dhu000028960	Dhu000026480	216
Dhu000028960	Dhu000019367	175
Dhu000028960	Dhu000006028	300
Dhu000028960	Dhu000002663	229
Dhu000028960	Dhu000016068	673
Dhu000028960	Dhu000005386	332
Dhu000028960	Dhu000027403	332
Dhu000028960	Dhu000025686	207
Dhu000028960	Dhu000010171	230
Dhu000028960	Dhu000001601	183
Dhu000028960	Dhu000013925	739
Dhu000028960	Dhu000028801	605
Dhu000012283	Dhu000014780	272
Dhu000012283	Dhu000017521	646
Dhu000008643	Dhu000013723	222
Dhu000007762	Dhu000000527	675
Dhu000007762	Dhu000027151	186
Dhu000007762	Dhu000007967	151
Dhu000007762	Dhu000006028	175
Dhu000007762	Dhu000017049	162
Dhu000007762	Dhu000014721	432
Dhu000007762	Dhu000012185	310
Dhu000007762	Dhu000002663	214
Dhu000007762	Dhu000020222	309
Dhu000007762	Dhu000016068	238
Dhu000007762	Dhu000012057	151
Dhu000007762	Dhu000005386	287
Dhu000007762	Dhu000020666	168
Dhu000007762	Dhu000027403	287
Dhu000007762	Dhu000025686	222
Dhu000007762	Dhu000008896	222
Dhu000007762	Dhu000010171	640
Dhu000007762	Dhu000025719	168
Dhu000007762	Dhu000028801	606
Dhu000007762	Dhu000027565	540
Dhu000007762	Dhu000006846	160
Dhu000007762	Dhu000015455	654
Dhu000020832	Dhu000016068	156
Dhu000020832	Dhu000001264	218
Dhu000004848	Dhu000000574	183
Dhu000021857	Dhu000027729	154
Dhu000028081	Dhu000014474	239
Dhu000028081	Dhu000013362	277
Dhu000028081	Dhu000015236	241
Dhu000028081	Dhu000009035	433
Dhu000028081	Dhu000019678	268
Dhu000028081	Dhu000005136	200
Dhu000016993	Dhu000000527	841
Dhu000016993	Dhu000007569	289
Dhu000016993	Dhu000017049	154
Dhu000016993	Dhu000014721	224
Dhu000016993	Dhu000022049	256
Dhu000016993	Dhu000025322	190
Dhu000016993	Dhu000020222	230
Dhu000016993	Dhu000012057	219
Dhu000016993	Dhu000005386	312
Dhu000016993	Dhu000020666	163
Dhu000016993	Dhu000027403	312
Dhu000016993	Dhu000008896	301
Dhu000016993	Dhu000001601	525
Dhu000016993	Dhu000011737	192
Dhu000016993	Dhu000028510	167
Dhu000016993	Dhu000013925	175
Dhu000016993	Dhu000008599	388
Dhu000016993	Dhu000028801	232
Dhu000016993	Dhu000013454	436
Dhu000016993	Dhu000027565	226
Dhu000016993	Dhu000011504	648
Dhu000016993	Dhu000015455	622
Dhu000002565	Dhu000014916	188
Dhu000002565	Dhu000012815	161
Dhu000002565	Dhu000020209	178
Dhu000027729	Dhu000025474	981
Dhu000027729	Dhu000017762	169
Dhu000027729	Dhu000011414	218
Dhu000027729	Dhu000011667	154
Dhu000000527	Dhu000027151	422
Dhu000000527	Dhu000014507	185
Dhu000000527	Dhu000006028	244
Dhu000000527	Dhu000012185	160
Dhu000000527	Dhu000021455	172
Dhu000000527	Dhu000005386	152
Dhu000000527	Dhu000027403	182
Dhu000000527	Dhu000014175	292
Dhu000000527	Dhu000013985	222
Dhu000000527	Dhu000013925	414
Dhu000000527	Dhu000028801	451
Dhu000000527	Dhu000001162	179
Dhu000000527	Dhu000007163	179
Dhu000000527	Dhu000027565	225
Dhu000000527	Dhu000020416	222
Dhu000000527	Dhu000006846	854
Dhu000000527	Dhu000026608	171
Dhu000024782	Dhu000007967	164
Dhu000024782	Dhu000006028	184
Dhu000024782	Dhu000017049	210
Dhu000024782	Dhu000016068	152
Dhu000024782	Dhu000013723	175
Dhu000024782	Dhu000008599	579
Dhu000024782	Dhu000015455	202
Dhu000003056	Dhu000000641	458
Dhu000003056	Dhu000013985	164
Dhu000003056	Dhu000020416	164
Dhu000014780	Dhu000007967	512
Dhu000014780	Dhu000017521	991
Dhu000014780	Dhu000024010	420
Dhu000002950	Dhu000010699	605
Dhu000027151	Dhu000006028	169
Dhu000027151	Dhu000014721	175
Dhu000027151	Dhu000022049	230
Dhu000027151	Dhu000012185	261
Dhu000027151	Dhu000002663	241
Dhu000027151	Dhu000012057	253
Dhu000027151	Dhu000005386	349
Dhu000027151	Dhu000027403	349
Dhu000027151	Dhu000008896	205
Dhu000027151	Dhu000013925	278
Dhu000027151	Dhu000028801	394
Dhu000027151	Dhu000006846	740
Dhu000014723	Dhu000018317	157
Dhu000002260	Dhu000007569	217
Dhu000002260	Dhu000020680	152
Dhu000014507	Dhu000013925	325
Dhu000014507	Dhu000006846	588
Dhu000007569	Dhu000007967	154
Dhu000007569	Dhu000006028	222
Dhu000007569	Dhu000026772	311
Dhu000007569	Dhu000020222	191
Dhu000007569	Dhu000005386	226
Dhu000007569	Dhu000010699	321
Dhu000007569	Dhu000027403	226
Dhu000007569	Dhu000028510	170
Dhu000007569	Dhu000028833	246
Dhu000025474	Dhu000028281	150
Dhu000023253	Dhu000013362	227
Dhu000023253	Dhu000028434	156
Dhu000023253	Dhu000006901	167
Dhu000023253	Dhu000022000	191
Dhu000023253	Dhu000015455	233
Dhu000002361	Dhu000007939	870
Dhu000000655	Dhu000014756	250
Dhu000000655	Dhu000007767	200
Dhu000026480	Dhu000006028	209
Dhu000026480	Dhu000002663	163
Dhu000026480	Dhu000013723	213
Dhu000026480	Dhu000005386	586
Dhu000026480	Dhu000027403	405
Dhu000026480	Dhu000010171	483
Dhu000026480	Dhu000022000	220
Dhu000018317	Dhu000002350	151
Dhu000017762	Dhu000007767	177
Dhu000017762	Dhu000005386	156
Dhu000017762	Dhu000022000	651
Dhu000014474	Dhu000013362	288
Dhu000014474	Dhu000009035	234
Dhu000014474	Dhu000019678	480
Dhu000013873	Dhu000000641	223
Dhu000002225	Dhu000014721	506
Dhu000002225	Dhu000007767	517
Dhu000002225	Dhu000004196	219
Dhu000002225	Dhu000001162	162
Dhu000002225	Dhu000007163	162
Dhu000022829	Dhu000007967	322
Dhu000022829	Dhu000022212	327
Dhu000022829	Dhu000027668	520
Dhu000022829	Dhu000017521	676
Dhu000022829	Dhu000014916	442
Dhu000022829	Dhu000009649	180
Dhu000022829	Dhu000013382	177
Dhu000022829	Dhu000028510	222
Dhu000022829	Dhu000006627	183
Dhu000001968	Dhu000007767	431
Dhu000008137	Dhu000003225	163
Dhu000008137	Dhu000010475	209
Dhu000007967	Dhu000006028	200
Dhu000007967	Dhu000017521	580
Dhu000007967	Dhu000027111	173
Dhu000007967	Dhu000014916	358
Dhu000007967	Dhu000009649	368
Dhu000007967	Dhu000013723	161
Dhu000007967	Dhu000005386	161
Dhu000007967	Dhu000010699	345
Dhu000007967	Dhu000027403	158
Dhu000007967	Dhu000013382	353
Dhu000007967	Dhu000008896	247
Dhu000007967	Dhu000010171	150
Dhu000007967	Dhu000027984	162
Dhu000007967	Dhu000011737	339
Dhu000007967	Dhu000008599	178
Dhu000007967	Dhu000013454	216
Dhu000007967	Dhu000024668	313
Dhu000007967	Dhu000015455	194
Dhu000015668	Dhu000017521	199
Dhu000015668	Dhu000001264	815
Dhu000009015	Dhu000014916	177
Dhu000009015	Dhu000011414	605
Dhu000009015	Dhu000013723	300
Dhu000009015	Dhu000008549	169
Dhu000009015	Dhu000002518	221
Dhu000019367	Dhu000006028	214
Dhu000019367	Dhu000017049	150
Dhu000019367	Dhu000014721	174
Dhu000019367	Dhu000020222	223
Dhu000019367	Dhu000020680	630
Dhu000019367	Dhu000008896	210
Dhu000019367	Dhu000028801	223
Dhu000019367	Dhu000028833	217
Dhu000019367	Dhu000015455	192
Dhu000006028	Dhu000017049	273
Dhu000006028	Dhu000014721	354
Dhu000006028	Dhu000027111	194
Dhu000006028	Dhu000002663	238
Dhu000006028	Dhu000020222	231
Dhu000006028	Dhu000016068	281
Dhu000006028	Dhu000013723	453
Dhu000006028	Dhu000012057	254
Dhu000006028	Dhu000005386	393
Dhu000006028	Dhu000010699	413
Dhu000006028	Dhu000027403	375
Dhu000006028	Dhu000008896	411
Dhu000006028	Dhu000013925	152
Dhu000006028	Dhu000008599	229
Dhu000006028	Dhu000028801	617
Dhu000006028	Dhu000013454	217
Dhu000006028	Dhu000024668	165
Dhu000006028	Dhu000028833	304
Dhu000006028	Dhu000006846	166
Dhu000017049	Dhu000014721	174
Dhu000017049	Dhu000002663	260
Dhu000017049	Dhu000020222	849
Dhu000017049	Dhu000012057	188
Dhu000017049	Dhu000010699	449
Dhu000017049	Dhu000008896	392
Dhu000017049	Dhu000001601	633
Dhu000017049	Dhu000005504	188
Dhu000017049	Dhu000008599	666
Dhu000017049	Dhu000028801	230
Dhu000017049	Dhu000013454	173
Dhu000017049	Dhu000027565	235
Dhu000017049	Dhu000024668	249
Dhu000017049	Dhu000010565	210
Dhu000017049	Dhu000002130	427
Dhu000014721	Dhu000020222	234
Dhu000014721	Dhu000012057	519
Dhu000014721	Dhu000013382	215
Dhu000014721	Dhu000008896	851
Dhu000014721	Dhu000008599	474
Dhu000014721	Dhu000028801	258
Dhu000014721	Dhu000013454	205
Dhu000014721	Dhu000001162	152
Dhu000014721	Dhu000007163	152
Dhu000014721	Dhu000011504	155
Dhu000014721	Dhu000015455	623
Dhu000014314	Dhu000000641	231
Dhu000014314	Dhu000008896	161
Dhu000014314	Dhu000028801	198
Dhu000014314	Dhu000013454	258
Dhu000014314	Dhu000002130	496
Dhu000022212	Dhu000014916	210
Dhu000024552	Dhu000012185	909
Dhu000024552	Dhu000011737	185
Dhu000024552	Dhu000021518	211
Dhu000024552	Dhu000028801	217
Dhu000027668	Dhu000017521	363
Dhu000027668	Dhu000014916	705
Dhu000027668	Dhu000007767	224
Dhu000027668	Dhu000006627	150
Dhu000028281	Dhu000011414	679
Dhu000028281	Dhu000007939	638
Dhu000028281	Dhu000002518	154
Dhu000017521	Dhu000014916	449
Dhu000017521	Dhu000004787	361
Dhu000017521	Dhu000013382	811
Dhu000017521	Dhu000027984	822
Dhu000017521	Dhu000004196	210
Dhu000017521	Dhu000001264	222
Dhu000017521	Dhu000006627	158
Dhu000022049	Dhu000002663	995
Dhu000022049	Dhu000005386	252
Dhu000022049	Dhu000027403	252
Dhu000022049	Dhu000013985	162
Dhu000022049	Dhu000008599	365
Dhu000022049	Dhu000013454	157
Dhu000022049	Dhu000020416	162
Dhu000022049	Dhu000011504	320
Dhu000022049	Dhu000002130	159
Dhu000027111	Dhu000009649	404
Dhu000027111	Dhu000003714	969
Dhu000027111	Dhu000011737	975
Dhu000027111	Dhu000001264	160
Dhu000012185	Dhu000020222	253
Dhu000012185	Dhu000013925	194
Dhu000012185	Dhu000028801	223
Dhu000012185	Dhu000027565	531
Dhu000012185	Dhu000002130	204
Dhu000012185	Dhu000015455	205
Dhu000017153	Dhu000014916	163
Dhu000013362	Dhu000009035	352
Dhu000013362	Dhu000005713	221
Dhu000013362	Dhu000005939	262
Dhu000013362	Dhu000028833	152
Dhu000013362	Dhu000022000	756
Dhu000013362	Dhu000005136	290
Dhu000023183	Dhu000024394	407
Dhu000023183	Dhu000016659	154
Dhu000023183	Dhu000002518	622
Dhu000002663	Dhu000020222	266
Dhu000002663	Dhu000016068	675
Dhu000002663	Dhu000005386	315
Dhu000002663	Dhu000027403	172
Dhu000002663	Dhu000008896	248
Dhu000002663	Dhu000013985	160
Dhu000002663	Dhu000025719	223
Dhu000002663	Dhu000008599	177
Dhu000002663	Dhu000028801	397
Dhu000002663	Dhu000013454	688
Dhu000002663	Dhu000027565	293
Dhu000002663	Dhu000020416	160
Dhu000002663	Dhu000011504	498
Dhu000002663	Dhu000002130	153
Dhu000017083	Dhu000011414	167
Dhu000017083	Dhu000008896	236
Dhu000026772	Dhu000020680	189
Dhu000026772	Dhu000008599	185
Dhu000028434	Dhu000000641	187
Dhu000028434	Dhu000013355	217
Dhu000013627	Dhu000021455	218
Dhu000020222	Dhu000016068	150
Dhu000020222	Dhu000012057	223
Dhu000020222	Dhu000005386	222
Dhu000020222	Dhu000010699	212
Dhu000020222	Dhu000027403	222
Dhu000020222	Dhu000014453	265
Dhu000020222	Dhu000008896	293
Dhu000020222	Dhu000010171	328
Dhu000020222	Dhu000001601	725
Dhu000020222	Dhu000002518	212
Dhu000020222	Dhu000008599	465
Dhu000020222	Dhu000028801	228
Dhu000020222	Dhu000027565	235
Dhu000020222	Dhu000011504	213
Dhu000020222	Dhu000002130	754
Dhu000014916	Dhu000009649	306
Dhu000014916	Dhu000007767	162
Dhu000014916	Dhu000013382	215
Dhu000014916	Dhu000026948	166
Dhu000014916	Dhu000001264	215
Dhu000014916	Dhu000006627	232
Dhu000009649	Dhu000011737	802
Dhu000012815	Dhu000026948	152
Dhu000011414	Dhu000007939	201
Dhu000015236	Dhu000009035	232
Dhu000021455	Dhu000005386	150
Dhu000021455	Dhu000027403	150
Dhu000021455	Dhu000006846	614
Dhu000007767	Dhu000004196	212
Dhu000007767	Dhu000021518	318
Dhu000007767	Dhu000006627	309
Dhu000007767	Dhu000001162	205
Dhu000007767	Dhu000007163	205
Dhu000007767	Dhu000024010	164
Dhu000007767	Dhu000014792	460
Dhu000007767	Dhu000015455	224
Dhu000024394	Dhu000016659	955
Dhu000016068	Dhu000000641	203
Dhu000016068	Dhu000012057	798
Dhu000016068	Dhu000005386	491
Dhu000016068	Dhu000020666	982
Dhu000016068	Dhu000027403	364
Dhu000016068	Dhu000025686	218
Dhu000016068	Dhu000014453	157
Dhu000016068	Dhu000010171	729
Dhu000016068	Dhu000013985	188
Dhu000016068	Dhu000025719	810
Dhu000016068	Dhu000028801	270
Dhu000016068	Dhu000020416	188
Dhu000016068	Dhu000006846	160
Dhu000016068	Dhu000015455	211
Dhu000003225	Dhu000010475	340
Dhu000003225	Dhu000027984	511
Dhu000016659	Dhu000025719	161
Dhu000001261	Dhu000004787	163
Dhu000000641	Dhu000007939	223
Dhu000000641	Dhu000006901	162
Dhu000000641	Dhu000013355	476
Dhu000000641	Dhu000028801	216
Dhu000000641	Dhu000027565	487
Dhu000000641	Dhu000015455	794
Dhu000020209	Dhu000026948	152
Dhu000007939	Dhu000012057	201
Dhu000007939	Dhu000002118	379
Dhu000020159	Dhu000027984	192
Dhu000013723	Dhu000005386	272
Dhu000013723	Dhu000026687	223
Dhu000013723	Dhu000027403	272
Dhu000013723	Dhu000028510	171
Dhu000013723	Dhu000015455	236
Dhu000012057	Dhu000008896	225
Dhu000012057	Dhu000001601	219
Dhu000012057	Dhu000028510	264
Dhu000012057	Dhu000008599	167
Dhu000012057	Dhu000028801	224
Dhu000012057	Dhu000013454	503
Dhu000012057	Dhu000015455	610
Dhu000004787	Dhu000013382	606
Dhu000005386	Dhu000010699	182
Dhu000005386	Dhu000027403	328
Dhu000005386	Dhu000025686	675
Dhu000005386	Dhu000014453	173
Dhu000005386	Dhu000010171	795
Dhu000005386	Dhu000013925	194
Dhu000005386	Dhu000028801	390
Dhu000005386	Dhu000001162	190
Dhu000005386	Dhu000007163	190
Dhu000005386	Dhu000006846	251
Dhu000005386	Dhu000015455	469
Dhu000020680	Dhu000008599	189
Dhu000027069	Dhu000008599	185
Dhu000008549	Dhu000024668	217
Dhu000010699	Dhu000027403	182
Dhu000010699	Dhu000028510	312
Dhu000010699	Dhu000021518	177
Dhu000010699	Dhu000008599	237
Dhu000010699	Dhu000013355	339
Dhu000010699	Dhu000028801	252
Dhu000010699	Dhu000011504	212
Dhu000010699	Dhu000028833	325
Dhu000003714	Dhu000011737	703
Dhu000027403	Dhu000025686	651
Dhu000027403	Dhu000014453	170
Dhu000027403	Dhu000010171	719
Dhu000027403	Dhu000013925	168
Dhu000027403	Dhu000028801	390
Dhu000027403	Dhu000013454	151
Dhu000027403	Dhu000001162	190
Dhu000027403	Dhu000007163	190
Dhu000027403	Dhu000015455	469
Dhu000025686	Dhu000010171	639
Dhu000025686	Dhu000028801	636
Dhu000013382	Dhu000011737	282
Dhu000013382	Dhu000014792	209
Dhu000009035	Dhu000019678	414
Dhu000009035	Dhu000022000	352
Dhu000009035	Dhu000005136	456
Dhu000014453	Dhu000010171	877
Dhu000014453	Dhu000028510	543
Dhu000014453	Dhu000006846	616
Dhu000008896	Dhu000001601	431
Dhu000008896	Dhu000028510	156
Dhu000008896	Dhu000008599	650
Dhu000008896	Dhu000028801	260
Dhu000008896	Dhu000011504	243
Dhu000008896	Dhu000028833	225
Dhu000008896	Dhu000015455	192
Dhu000014175	Dhu000013925	377
Dhu000014175	Dhu000028833	150
Dhu000014175	Dhu000006846	167
Dhu000014175	Dhu000015455	917
Dhu000010171	Dhu000028801	231
Dhu000010171	Dhu000006846	222
Dhu000013985	Dhu000002130	164
Dhu000005713	Dhu000022000	150
Dhu000027984	Dhu000024010	505
Dhu000027984	Dhu000025644	192
Dhu000027984	Dhu000026608	150
Dhu000001601	Dhu000021518	215
Dhu000001601	Dhu000008599	304
Dhu000001601	Dhu000013454	225
Dhu000001601	Dhu000023690	159
Dhu000001601	Dhu000002118	222
Dhu000001601	Dhu000002130	680
Dhu000028510	Dhu000008599	401
Dhu000028510	Dhu000013454	222
Dhu000028510	Dhu000028833	151
Dhu000021518	Dhu000001162	796
Dhu000021518	Dhu000007163	796
Dhu000013925	Dhu000028801	224
Dhu000013925	Dhu000006846	654
Dhu000005504	Dhu000013454	646
Dhu000008599	Dhu000028801	261
Dhu000008599	Dhu000028833	624
Dhu000013355	Dhu000015455	161
Dhu000028801	Dhu000013454	165
Dhu000028801	Dhu000027565	230
Dhu000028801	Dhu000011504	194
Dhu000028801	Dhu000028833	241
Dhu000028801	Dhu000015455	642
Dhu000006627	Dhu000014792	209
Dhu000013454	Dhu000002130	255
Dhu000027565	Dhu000011504	202
Dhu000027565	Dhu000006846	167
Dhu000027565	Dhu000002130	222
Dhu000027565	Dhu000015455	887
Dhu000020416	Dhu000002130	164
Dhu000024668	Dhu000006846	292
Dhu000011504	Dhu000002130	397
Dhu000028833	Dhu000015455	150
Dhu000022000	Dhu000006846	223
Dhu000006717	Dhu000013548	500
Dhu000006717	Dhu000008580	376
Dhu000006717	Dhu000023051	225
Dhu000006717	Dhu000013027	225
Dhu000006717	Dhu000018784	183
Dhu000006717	Dhu000011193	166
Dhu000006717	Dhu000020531	805
Dhu000010402	Dhu000018784	204
Dhu000012955	Dhu000008527	836
Dhu000012955	Dhu000005346	775
Dhu000012955	Dhu000011193	745
Dhu000027584	Dhu000008580	179
Dhu000027584	Dhu000018784	195
Dhu000015442	Dhu000018784	163
Dhu000002533	Dhu000013027	198
Dhu000016335	Dhu000008580	282
Dhu000013544	Dhu000008580	171
Dhu000013544	Dhu000023051	308
Dhu000013544	Dhu000005346	962
Dhu000013544	Dhu000011193	919
Dhu000008527	Dhu000008580	151
Dhu000008527	Dhu000005346	161
Dhu000008527	Dhu000011193	161
Dhu000008580	Dhu000013027	427
Dhu000008580	Dhu000005346	317
Dhu000008580	Dhu000018784	339
Dhu000023051	Dhu000005346	285
Dhu000023051	Dhu000018784	197
Dhu000023051	Dhu000026572	158
Dhu000006074	Dhu000005346	426
Dhu000006074	Dhu000011193	695
Dhu000013027	Dhu000018784	188
Dhu000005346	Dhu000011193	999
Dhu000005346	Dhu000026572	157
Dhu000018784	Dhu000020531	179
Dhu000009927	Dhu000027011	202
Dhu000019946	Dhu000003966	220
Dhu000018823	Dhu000027999	227
Dhu000018823	Dhu000015151	183
Dhu000003966	Dhu000027999	196
Dhu000003966	Dhu000004820	171
Dhu000016669	Dhu000002861	489
Dhu000028844	Dhu000013344	303
Dhu000028844	Dhu000010913	343
Dhu000013344	Dhu000010913	435
Dhu000017283	Dhu000003437	165
